# Supplementary material for: Maintenance of hematopoietic stem cells by tyrosine-unphosphorylated STAT5 and JAK inhibition
Source: Blood Adv. 2024 Oct 10;9(2):291–309. doi: 10.1182/bloodadvances.2024014046 (PMC7617191; doi:10.1182/bloodadvances.2024014046)
Supplement: Supplemental Tables 1-6 [file BLOODA_ADV-2024-014046-mmc1.xlsx]

## Sheet: T1 - DEx of KO vs WT ESLAMs
name	baseMean	log2FoldChange	lfcSE	stat	pvalue	padj
Stat5b	19.1111	-3.80144	0.192756	-19.7215	1.40869e-86	2.15092e-82
Stat5a	22.6649	-3.93629	0.201715	-19.5142	8.32056e-85	6.35233e-81
Fos	35.8534	-5.3182	0.556968	-9.54849	1.31598e-21	6.69792e-18
Jun	158.423	-2.02881	0.235434	-8.61733	6.85352e-18	2.61616e-14
Ifitm1	157.421	-1.04085	0.125142	-8.3174	8.99115e-17	2.74572e-13
Nr4a1	11.602	-4.28085	0.532836	-8.03408	9.42799e-16	2.39927e-12
Trib2	10.1462	2.73831	0.343045	7.98236	1.4356e-15	3.13144e-12
Serinc3	508.837	0.625375	0.0809698	7.72355	1.13134e-14	2.15931e-11
Mki67	19.8923	-2.9671	0.391869	-7.57167	3.68454e-14	6.25102e-11
Gm10800	13.3452	1.78978	0.239829	7.46275	8.47359e-14	1.29383e-10
Gm10801	4.43937	2.21495	0.301076	7.35677	1.88414e-13	2.51106e-10
Gm7676	12.9829	-0.837304	0.11391	-7.35058	1.97346e-13	2.51106e-10
Klf2	6.22519	-2.27479	0.316666	-7.18357	6.7913e-13	7.97664e-10
Rsrp1	260.15	0.84453	0.119395	7.0734	1.51188e-12	1.64892e-09
Fosb	9.37929	-3.25822	0.467473	-6.96987	3.1724e-12	3.22929e-09
Ryr2	3.60968	1.42322	0.204958	6.94395	3.81283e-12	3.63863e-09
Gm26917	8670.79	-0.472206	0.0689577	-6.84777	7.50118e-12	6.73738e-09
Pik3cd	52.3839	-1.38163	0.206015	-6.70644	1.99427e-11	1.69169e-08
Gm23388	16.6537	-0.616226	0.0924864	-6.66289	2.68501e-11	2.15776e-08
Rpl41	25.0666	-0.788973	0.118607	-6.65201	2.89126e-11	2.20733e-08
Gm12420	17.2075	0.632111	0.0958196	6.59688	4.19887e-11	3.05298e-08
Btg2	5.35993	-2.70672	0.41106	-6.58474	4.55686e-11	3.16267e-08
Fat1	6.34556	1.29019	0.197871	6.52036	7.01396e-11	4.65636e-08
Cyp26b1	11.5323	1.67067	0.258051	6.4742	9.53183e-11	6.06423e-08
Shisa9	9.44516	1.90656	0.304896	6.25314	4.0229e-10	2.45702e-07
Nrxn2	7.28359	1.05696	0.170486	6.1997	5.65709e-10	3.32224e-07
Vldlr	38.7204	2.31722	0.375657	6.16844	6.89658e-10	3.90014e-07
Rapgefl1	2.8393	2.67189	0.448393	5.95882	2.54069e-09	1.29313e-06
Eps8l1	12.1799	1.51035	0.253321	5.9622	2.48862e-09	1.29313e-06
Chaf1a	6.16366	-2.71447	0.455303	-5.9619	2.49316e-09	1.29313e-06
Gm12183	97.9536	0.572517	0.0963081	5.94464	2.77057e-09	1.32199e-06
Arhgdib	226.44	0.822813	0.138361	5.94687	2.73318e-09	1.32199e-06
Mcm10	2.66092	-2.91185	0.49429	-5.89097	3.83924e-09	1.7764e-06
Dph2	9.42768	2.52767	0.433328	5.83316	5.43868e-09	2.44245e-06
Lhcgr	15.8556	-1.65817	0.285993	-5.79792	6.71412e-09	2.88928e-06
Rpph1	21.1418	-0.613832	0.105915	-5.79549	6.81212e-09	2.88928e-06
Thbs1	12.972	3.00227	0.525823	5.70967	1.13196e-08	4.67133e-06
Rps27	6.97764	-2.01469	0.353512	-5.69907	1.20464e-08	4.84043e-06
6330403K07Rik	1.44271	1.81729	0.32674	5.56189	2.66865e-08	1.01869e-05
n-R5-8s1	76.0475	-0.428047	0.0769306	-5.56407	2.63552e-08	1.01869e-05
Ndnf	1.94238	3.33119	0.600028	5.55172	2.82879e-08	1.03103e-05
Mir5099	40.1448	-0.410917	0.0740222	-5.55127	2.83602e-08	1.03103e-05
Gimap6	147.157	-1.11673	0.202394	-5.5176	3.43661e-08	1.22032e-05
B3galnt1	3.05803	1.08568	0.19723	5.50463	3.69948e-08	1.2838e-05
Fut8	131.508	-0.915514	0.167335	-5.47114	4.4716e-08	1.51726e-05
Gm10717	1.48101	1.99644	0.365244	5.46605	4.60176e-08	1.52748e-05
Socs2	9.79914	-1.72592	0.316744	-5.44895	5.06687e-08	1.64609e-05
AU020206	15.3054	-1.14773	0.210901	-5.44206	5.26687e-08	1.67541e-05
Usp35	7.98914	0.799913	0.147134	5.43662	5.43001e-08	1.69206e-05
Jund	21.6273	-0.968549	0.178643	-5.4217	5.90352e-08	1.76747e-05
Clcn1	15.0505	0.606499	0.11184	5.42294	5.86283e-08	1.76747e-05
Serpina3f	7.1558	-2.89173	0.535981	-5.39521	6.84441e-08	2.00976e-05
Uhrf1	10.7414	-2.04755	0.383361	-5.34104	9.24133e-08	2.63244e-05
Tyms	9.45192	-1.7334	0.324624	-5.3397	9.30983e-08	2.63244e-05
Rmi2	3.75096	-1.51324	0.283885	-5.33047	9.79591e-08	2.67096e-05
Yam1	382.507	-0.294805	0.0552977	-5.33122	9.75536e-08	2.67096e-05
Itm2b	300.249	0.479668	0.0904594	5.30258	1.14175e-07	3.05849e-05
Relb	6.90077	1.82076	0.346636	5.25265	1.49929e-07	3.94701e-05
E2f1	7.04114	-1.6391	0.31372	-5.22471	1.7443e-07	4.51419e-05
Gem	22.0981	2.55635	0.490009	5.21694	1.81906e-07	4.62919e-05
Erbb3	2.31223	-2.18446	0.419224	-5.21071	1.8812e-07	4.70885e-05
Bcl6	5.54906	1.54227	0.298758	5.16228	2.43966e-07	6.00824e-05
Dhcr24	14.1003	-1.47659	0.287368	-5.13831	2.7722e-07	6.71885e-05
Cfap46	1.95834	0.965933	0.18937	5.10076	3.38294e-07	8.07096e-05
Myh10	9.44488	-1.09143	0.214381	-5.09104	3.56096e-07	8.36497e-05
Zfp36	30.8729	-1.70168	0.334661	-5.08478	3.68051e-07	8.51481e-05
Lgr5	1.76127	1.72316	0.339345	5.07791	3.81609e-07	8.69671e-05
Col7a1	4.39655	0.634424	0.125322	5.06236	4.14099e-07	9.28899e-05
Ttc39c	1.9025	1.2629	0.249597	5.05977	4.19766e-07	9.28899e-05
Smpd5	3.62079	1.45567	0.288725	5.04171	4.61402e-07	0.000100645
Htra3	5.60188	1.39941	0.27827	5.02896	4.93142e-07	0.000106053
Dusp1	88.5672	-1.37788	0.274385	-5.02169	5.12177e-07	0.000108617
Ly9	6.91485	-2.01996	0.402487	-5.01871	5.20209e-07	0.000108809
Ranbp3l	1.53684	2.11458	0.423638	4.99148	5.99189e-07	0.000123635
Tmem30b	5.68303	0.5954	0.119879	4.96669	6.81047e-07	0.000137525
Fat2	3.83825	1.07638	0.216763	4.96571	6.84518e-07	0.000137525
Ticrr	2.24043	-2.198	0.443152	-4.95992	7.05234e-07	0.000138054
Tmem209	149.395	0.302162	0.0609102	4.96077	7.02142e-07	0.000138054
Arap3	5.07071	-1.90264	0.384636	-4.94662	7.55151e-07	0.000145954
Rpl22l1	17.5085	-1.07067	0.216648	-4.94201	7.7321e-07	0.000146771
Rbm38	30.7759	0.813236	0.164601	4.94066	7.78599e-07	0.000146771
Hsp90aa1	27.8066	-0.7077	0.143576	-4.9291	8.26099e-07	0.000153826
Mib2	28.4952	1.41314	0.287492	4.91541	8.85961e-07	0.000161044
Thsd7a	1.21096	1.47308	0.299576	4.91723	8.77794e-07	0.000161044
Btbd11	6.16359	0.546143	0.111432	4.90111	9.52963e-07	0.000171186
Nkx2-5	5.75854	0.582274	0.118961	4.89465	9.8483e-07	0.000172843
Xdh	7.65778	2.21308	0.452107	4.89504	9.82879e-07	0.000172843
Hhex	30.0219	1.10309	0.225538	4.89093	1.00363e-06	0.000174141
Rhob	26.7069	-1.16663	0.239376	-4.87365	1.09557e-06	0.000183828
Rab40b	1.86041	1.9346	0.396742	4.87621	1.08141e-06	0.000183828
Mcl1	68.4382	-0.874955	0.179463	-4.87539	1.08592e-06	0.000183828
Disp1	6.81379	1.46906	0.302372	4.85844	1.18316e-06	0.000194266
Nr3c2	12.7259	1.36954	0.28189	4.85843	1.18323e-06	0.000194266
Ptma	19.1901	-0.542531	0.111923	-4.84737	1.2511e-06	0.000203224
Fdps	1.6467	-1.89558	0.391758	-4.83866	1.30715e-06	0.000210094
Dhfr	3.48294	-2.7876	0.579214	-4.81272	1.48889e-06	0.000236811
Ldlr	12.6315	-1.69177	0.352358	-4.80127	1.57664e-06	0.000248183
Rn18s-rs5	18567.6	-0.15414	0.032121	-4.79874	1.59669e-06	0.000248774
Gm26814	2.23175	-3.32784	0.694661	-4.7906	1.66286e-06	0.000256467
4930412C18Rik	1.39357	1.42022	0.296954	4.78261	1.73032e-06	0.000264203
Arhgap44	2.87643	0.769529	0.161236	4.7727	1.81773e-06	0.000274802
Sox12	7.717	-1.1651	0.24494	-4.75668	1.96803e-06	0.000294607
Mlycd	17.9408	1.03323	0.217315	4.75454	1.989e-06	0.000294855
Fmn2	1.55982	1.60074	0.338171	4.73352	2.20656e-06	0.000321622
Pabpc1	229.74	-0.267886	0.0565991	-4.73305	2.21169e-06	0.000321622
mt-Co3	4.96947	0.488655	0.10356	4.71857	2.37506e-06	0.000342121
Nedd9	6.931	1.37667	0.29214	4.71235	2.44873e-06	0.000349436
Gm24601	17.2443	-0.451669	0.0961905	-4.69557	2.65869e-06	0.000369051
Rpl39	27.5756	-0.359607	0.0765771	-4.69601	2.6529e-06	0.000369051
Tgm1	2.56638	-2.14957	0.457704	-4.69643	2.64753e-06	0.000369051
Sspo	3.79274	0.918424	0.195943	4.6872	2.76968e-06	0.000380993
Evc	10.1038	-1.64411	0.352446	-4.66485	3.08848e-06	0.000421053
Dok4	2.76588	1.12902	0.242606	4.65372	3.25996e-06	0.000440499
Chrdl2	1.94077	1.00671	0.21644	4.65121	3.29987e-06	0.000441979
Cd200	3.86314	3.72198	0.801876	4.64159	3.45732e-06	0.000459042
Hells	9.29306	-2.15184	0.464453	-4.63306	3.60308e-06	0.000468259
Ttc41	1.86599	2.06062	0.444655	4.63421	3.58298e-06	0.000468259
Ppp1r15a	47.1253	-1.77485	0.383157	-4.63216	3.61875e-06	0.000468259
Cchcr1	3.16986	-1.74621	0.37803	-4.61923	3.85163e-06	0.000494206
Gm38248	1.7534	-1.92697	0.418133	-4.6085	4.05589e-06	0.000516079
1700023F06Rik	2.811	0.731957	0.159095	4.60075	4.20965e-06	0.000531216
Rad51	2.04673	-2.1499	0.470743	-4.56703	4.9469e-06	0.000619132
Radil	2.01561	0.769544	0.169221	4.54757	5.42698e-06	0.000668263
Fgd6	0.957281	2.3176	0.509584	4.54802	5.41533e-06	0.000668263
Mfsd7b	6.59644	1.41919	0.313059	4.53331	5.80662e-06	0.00070929
Gm5590	3.99213	1.13399	0.25135	4.51162	6.43346e-06	0.000775976
Dnm3	2.25123	1.96815	0.436306	4.51094	6.45419e-06	0.000775976
Sepp1	94.1455	0.950269	0.211177	4.49986	6.79975e-06	0.000811136
Slc2a13	3.56123	0.680605	0.151653	4.48791	7.19252e-06	0.000851338
Fas	2.5517	4.44551	0.991313	4.48447	7.30953e-06	0.000851978
Gm26615	12.793	0.557797	0.124349	4.48572	7.26675e-06	0.000851978
9330182L06Rik	2.30011	-1.99575	0.446343	-4.47133	7.77356e-06	0.000899201
Pcdhb22	1.01543	-1.84433	0.412832	-4.46752	7.9133e-06	0.000908483
Pole2	4.00414	-2.03467	0.456213	-4.4599	8.19978e-06	0.000934347
Pvrl3	2.33519	0.997086	0.223744	4.45636	8.33625e-06	0.000942861
Rps18	35.9479	-0.369772	0.0832737	-4.44044	8.97752e-06	0.00100792
Ttc22	1.41793	0.866309	0.195303	4.43572	9.17635e-06	0.00101532
Ddx5	330.116	0.371876	0.0838242	4.43638	9.1486e-06	0.00101532
mt-Cytb	629.231	0.27498	0.0620495	4.43162	9.35286e-06	0.0010274
Tmem44	2.00424	-1.93188	0.436411	-4.42675	9.5665e-06	0.00104336
Dtl	17.0222	-1.49268	0.338214	-4.41342	1.01749e-05	0.00110184
Cspg5	2.20868	0.989423	0.224281	4.41154	1.02637e-05	0.00110364
Kctd15	1.94029	1.24947	0.283544	4.40662	1.04996e-05	0.00110579
Gm12346	14.3806	-0.686834	0.155783	-4.40893	1.03884e-05	0.00110579
Cited2	46.5941	1.05748	0.239977	4.40659	1.0501e-05	0.00110579
Lamb2	8.54515	-2.32525	0.528667	-4.39832	1.0909e-05	0.00114089
Zfp583	2.64194	-1.71548	0.390923	-4.38827	1.14254e-05	0.00118677
Mpp2	2.00411	-1.66552	0.379823	-4.38499	1.15989e-05	0.00119665
1700067K01Rik	1.64202	1.21452	0.277172	4.3818	1.177e-05	0.00120615
Tfap2a	1.97703	0.796387	0.182013	4.37543	1.21192e-05	0.00123365
Maf	3.54086	1.14286	0.261409	4.37193	1.2315e-05	0.00124529
Tmem97	2.41759	-2.41471	0.553272	-4.36441	1.27464e-05	0.00128043
Kcnk3	5.7379	1.2135	0.278217	4.36172	1.29045e-05	0.00128784
Acot3	1.56453	1.39296	0.320295	4.34898	1.36771e-05	0.00135608
Snx9	9.72253	-1.84783	0.425221	-4.34558	1.38909e-05	0.00136271
H2-D1	645.613	0.330026	0.0759539	4.34508	1.39225e-05	0.00136271
Arhgef9	2.34396	1.64479	0.379775	4.33096	1.48462e-05	0.00144386
Ret	1.35453	1.04937	0.242538	4.3266	1.51426e-05	0.00146337
Ptprcap	133.147	0.47359	0.109677	4.31803	1.57428e-05	0.0015118
Gm16580	78.9874	-0.267959	0.0621995	-4.30806	1.64696e-05	0.00157172
mt-Rnr2	3568.04	0.150041	0.0348417	4.30638	1.65949e-05	0.00157384
Stk10	21.6675	1.11308	0.258598	4.30429	1.67519e-05	0.00157892
Cog2	21.894	1.08738	0.252903	4.29961	1.71102e-05	0.00160279
Dhrs3	8.77818	1.40756	0.328267	4.28786	1.80399e-05	0.00167958
1700030C14Rik	29.5238	-0.758608	0.177106	-4.28336	1.84096e-05	0.00170361
Ccdc146	1.07282	1.6763	0.39202	4.27606	1.90227e-05	0.00172892
Plekhf2	10.0292	1.14185	0.266899	4.2782	1.8841e-05	0.00172892
Gm13461	14.1387	-0.668979	0.156446	-4.2761	1.90197e-05	0.00172892
Gins1	1.7202	-2.67836	0.627791	-4.26632	1.98721e-05	0.00179542
Plekha7	8.12885	0.742838	0.174206	4.26414	2.00676e-05	0.00180243
Anapc2	34.3856	0.95766	0.224773	4.26057	2.03908e-05	0.00181016
Gcc1	6.78684	1.66026	0.389625	4.26116	2.03367e-05	0.00181016
Pold1	25.1293	-1.18273	0.278056	-4.25358	2.10382e-05	0.00185683
Gpr83	1.0758	1.11275	0.26204	4.24649	2.17142e-05	0.00190549
Slc15a2	10.3116	2.14958	0.506538	4.24367	2.19898e-05	0.00191864
Arid5a	18.5578	-1.20012	0.283042	-4.24009	2.23426e-05	0.00193835
Tada2b	3.4025	0.934442	0.220983	4.22858	2.35173e-05	0.00202873
Chrm1	31.7557	0.283743	0.0671488	4.22559	2.38313e-05	0.00204427
Sun2	101.731	0.869285	0.205969	4.22046	2.43802e-05	0.00207967
Egr1	48.266	-1.34027	0.317682	-4.21891	2.4549e-05	0.00208244
Zswim5	3.57071	0.897653	0.213074	4.21287	2.52149e-05	0.0021271
Erdr1	2.66413	0.837122	0.199859	4.18857	2.80715e-05	0.00235508
Rgs18	62.6842	0.861029	0.206884	4.16189	3.15631e-05	0.00262278
Sox3	4.9602	0.514822	0.123709	4.16158	3.16059e-05	0.00262278
Tesk1	7.09392	1.51493	0.364735	4.1535	3.27425e-05	0.00264521
H2-T23	166.333	0.490119	0.1179	4.15707	3.22349e-05	0.00264521
Trpm6	1.94608	-1.56365	0.376447	-4.15372	3.27115e-05	0.00264521
Nrtn	4.2477	0.755794	0.181939	4.1541	3.26571e-05	0.00264521
Sqstm1	84.0475	0.912611	0.219616	4.15549	3.24592e-05	0.00264521
B3gnt6	3.33282	0.584381	0.140766	4.15142	3.30416e-05	0.00265533
Capns1	58.0228	0.836542	0.202178	4.13765	3.50879e-05	0.0027904
Steap3	2.27205	-1.51575	0.36626	-4.13844	3.49674e-05	0.0027904
Gm11620	6.71351	0.494916	0.11986	4.1291	3.64181e-05	0.00288118
Coro2a	30.5318	-1.10384	0.267486	-4.12674	3.67937e-05	0.00289589
Sulf2	4.30714	0.680011	0.164871	4.1245	3.71546e-05	0.0029093
Mfap3l	1.84297	1.43786	0.34895	4.12053	3.78005e-05	0.00294477
Kcng2	6.65948	0.477915	0.116018	4.11932	3.79985e-05	0.00294517
Gm8276	68.7747	-0.250675	0.0608987	-4.11627	3.85058e-05	0.00296942
Hsf4	1.51023	0.916376	0.222864	4.11181	3.92572e-05	0.00301215
Des	2.69417	0.595467	0.144861	4.11061	3.94607e-05	0.00301263
Ddx25	1.32095	1.36804	0.33334	4.10404	4.05988e-05	0.00306951
Arhgap8	1.52029	-1.41571	0.34496	-4.10399	4.06079e-05	0.00306951
Adamts14	2.36864	0.924741	0.225751	4.0963	4.19815e-05	0.00315771
Tmem151a	1.52519	0.929897	0.227455	4.08826	4.34613e-05	0.00325299
Ubtf	43.0653	-0.774494	0.189514	-4.08675	4.37466e-05	0.00325837
Hs3st1	3.41573	1.49037	0.365091	4.08219	4.46128e-05	0.00330676
Txnip	443.472	0.504781	0.12382	4.07672	4.5676e-05	0.00336921
Fzd4	2.15261	1.75101	0.429888	4.07318	4.63764e-05	0.00337135
BC051142	1.31278	2.08071	0.510964	4.07212	4.65881e-05	0.00337135
Mutyh	3.71236	-1.56318	0.383749	-4.07346	4.63194e-05	0.00337135
Cdt1	14.2355	-1.61789	0.397055	-4.07472	4.60693e-05	0.00337135
Atp9a	9.46469	0.916721	0.225238	4.07	4.70129e-05	0.00338603
Grin2d	8.64266	0.44429	0.109335	4.06358	4.8325e-05	0.0034642
Pcsk5	1.53677	0.953193	0.234789	4.05979	4.91175e-05	0.00348826
Sec16b	0.862578	2.4411	0.601164	4.06062	4.89421e-05	0.00348826
Dnajc12	1.66599	2.36855	0.583879	4.05658	4.97969e-05	0.00352013
Mapk4	3.41042	0.707084	0.174468	4.05279	5.061e-05	0.00356113
Qrich2	1.22534	1.04734	0.258641	4.04941	5.13473e-05	0.00359643
Prepl	9.7905	1.21682	0.300637	4.04748	5.17719e-05	0.00360961
Cecr6	3.36375	0.762878	0.188763	4.04145	5.31206e-05	0.00367013
Cpt1a	49.1741	0.956864	0.236719	4.0422	5.29528e-05	0.00367013
Eif5a2	3.97071	1.23395	0.305531	4.03869	5.375e-05	0.00369688
Lama4	1.2306	1.44571	0.358139	4.03674	5.41981e-05	0.00371099
Cnih3	1.08333	1.00914	0.250168	4.03386	5.48684e-05	0.00374011
Tmem184c	1.66348	2.28999	0.568319	4.0294	5.59182e-05	0.00374908
Snhg6	6.77649	-1.27376	0.316173	-4.02867	5.60922e-05	0.00374908
Cyp21a1	1.64575	0.924333	0.229314	4.03087	5.55719e-05	0.00374908
Plk2	8.63794	2.29668	0.570164	4.02811	5.62276e-05	0.00374908
Srsf5	81.4125	0.485959	0.120571	4.03047	5.56651e-05	0.00374908
Ncam1	1.04683	1.54709	0.384173	4.02706	5.64782e-05	0.00374941
Foxb1	2.9897	0.648558	0.161417	4.01789	5.87206e-05	0.00388141
Slfn5	7.12106	1.66027	0.413438	4.01577	5.92528e-05	0.0038997
Sdpr	5.52974	1.93173	0.481623	4.01088	6.04939e-05	0.0039643
Rorc	3.27928	-3.11008	0.776002	-4.00783	6.12802e-05	0.00399866
Epb4.1l3	5.64922	-0.987099	0.24637	-4.00657	6.16078e-05	0.00400293
Havcr2	2.66416	3.40982	0.851527	4.00436	6.21864e-05	0.0040234
Lyl1	13.3656	0.694101	0.173627	3.99766	6.39724e-05	0.0041215
Pvt1	3.55898	-1.8182	0.454971	-3.9963	6.43395e-05	0.00412773
Mfsd9	0.810878	2.37522	0.594707	3.99394	6.49834e-05	0.0041343
Prdm12	3.1949	0.594333	0.148788	3.99449	6.48325e-05	0.0041343
Gpr153	4.99309	0.500254	0.12557	3.98386	6.78045e-05	0.00429588
Gm16938	0.933062	-2.16125	0.54339	-3.97735	6.96886e-05	0.00439701
Nup43	5.00602	1.69959	0.428108	3.97	7.18715e-05	0.00451608
Bicd2	13.7729	1.07693	0.271748	3.96297	7.40229e-05	0.0046322
Cpz	0.971506	0.985291	0.24881	3.96001	7.49456e-05	0.00467079
Jarid2	33.6467	-0.85141	0.215114	-3.95795	7.5596e-05	0.00469218
Wnt10b	2.08241	0.909854	0.229985	3.95615	7.61661e-05	0.00470842
Mcm5	26.1795	-1.66564	0.421136	-3.95511	7.64993e-05	0.00470995
P2rx7	2.72021	1.3516	0.342101	3.9509	7.78591e-05	0.00474703
Asmt	7.0534	0.433598	0.109721	3.95183	7.75547e-05	0.00474703
Cyp46a1	1.59466	0.795262	0.201314	3.95036	7.80343e-05	0.00474703
Rab37	42.4774	0.99707	0.252525	3.9484	7.86742e-05	0.00474813
Hmga1-rs1	3.20419	-1.09366	0.276971	-3.94866	7.85905e-05	0.00474813
Hist1h3a	1.11756	-2.61884	0.664817	-3.93919	8.1757e-05	0.00491475
Bora	7.51228	-1.14864	0.292027	-3.93332	8.37805e-05	0.0049776
Ttc25	1.13938	0.914086	0.232292	3.93507	8.31735e-05	0.0049776
Depdc1b	1.53965	2.45053	0.622902	3.93405	8.35281e-05	0.0049776
Lig1	14.8255	-2.17314	0.552761	-3.93144	8.44398e-05	0.00499733
Timeless	9.18455	-1.11671	0.284161	-3.92986	8.4995e-05	0.00501076
Mamstr	1.15336	1.15403	0.293753	3.92857	8.54526e-05	0.00501837
Chek1	2.18089	-3.50362	0.892374	-3.92618	8.6305e-05	0.00504901
Lonrf1	9.2567	0.835612	0.213109	3.92107	8.81583e-05	0.00513775
Celf2	113.556	0.520119	0.132822	3.91591	9.00648e-05	0.0052289
Samd1	7.78691	-0.677785	0.173302	-3.91101	9.19098e-05	0.0053158
Gp5	3.76185	0.994394	0.254794	3.90274	9.51103e-05	0.00546872
Arhgef12	38.1537	0.815508	0.20898	3.90233	9.52701e-05	0.00546872
Rad54b	1.78987	-1.98865	0.510759	-3.89353	9.87957e-05	0.00564986
Adnp	3.35679	0.675577	0.173621	3.89111	9.97859e-05	0.00567254
Nrgn	12.9977	0.782168	0.201033	3.89075	9.99353e-05	0.00567254
Nos2	1.62084	0.767087	0.197302	3.88789	0.00010112	0.00568862
Cep112	4.4258	1.31833	0.339133	3.88737	0.000101336	0.00568862
Ncoa5	27.9709	1.04776	0.269409	3.8891	0.000100615	0.00568862
Rpl18a	24.0772	-0.23735	0.0611303	-3.88269	0.000103307	0.00577799
Wdr41	16.3277	1.40311	0.361827	3.87784	0.000105387	0.00587283
Kif24	2.3476	-1.21893	0.314584	-3.87474	0.000106737	0.00592644
Gata2	103.937	0.622886	0.160852	3.87242	0.000107759	0.00593999
Lca5	1.06671	-2.24498	0.579636	-3.87308	0.000107469	0.00593999
Hmcn2	3.62233	0.52935	0.136894	3.86687	0.00011024	0.00605485
Slc22a21	6.20041	1.47648	0.382078	3.86436	0.000111381	0.00609563
Rcan1	8.7844	1.67092	0.43261	3.86243	0.000112266	0.0061221
Tagln2	148.576	0.523884	0.135737	3.85955	0.000113594	0.00615962
Gm3571	1.64939	-1.99528	0.517018	-3.8592	0.000113761	0.00615962
Laptm5	222.041	0.394115	0.102264	3.85389	0.000116254	0.00627236
Snx8	4.54926	1.95797	0.508664	3.84925	0.000118481	0.00636481
Bace2	1.91779	1.94161	0.5045	3.84859	0.000118801	0.00636481
Ppia	7.46253	-0.737539	0.192055	-3.84026	0.000122905	0.00653883
Arhgap35	16.5161	-1.27108	0.330981	-3.84034	0.000122862	0.00653883
Wbp2	51.7649	0.858079	0.223773	3.83459	0.000125773	0.00666816
Spata6	9.72975	1.6298	0.425802	3.82761	0.000129394	0.00683641
Rpl13	24.5449	-0.344374	0.0900982	-3.82221	0.00013226	0.00695474
Calm2	67.2531	0.439088	0.114929	3.82052	0.000133169	0.00695474
Arl4a	12.9479	1.31191	0.343361	3.82079	0.000133025	0.00695474
Gm7367	3.27788	0.610835	0.159905	3.81999	0.000133456	0.00695474
Dpp7	6.93799	1.75331	0.459186	3.81829	0.000134378	0.00695769
Dhh	1.36395	0.811826	0.21262	3.81821	0.000134424	0.00695769
Matn4	2.51118	0.818655	0.214554	3.81562	0.000135841	0.0070073
Fut4	1.67101	-2.96728	0.778336	-3.81234	0.000137659	0.00707714
Gm17435	3.56841	-2.19384	0.576623	-3.80463	0.000142018	0.00711264
Nkx2-4	9.22639	0.342715	0.0900807	3.80453	0.000142076	0.00711264
Mvd	5.02793	-1.80351	0.47374	-3.80697	0.00014068	0.00711264
BC067074	6.23824	-2.08956	0.549147	-3.80511	0.000141742	0.00711264
Hvcn1	1.66141	1.75013	0.459505	3.80873	0.000139681	0.00711264
RP24-230J14.10	2.81317	0.81757	0.214619	3.8094	0.000139302	0.00711264
Neb	8.37651	0.712736	0.187178	3.8078	0.00014021	0.00711264
Rtn4rl2	3.95266	0.539585	0.141709	3.80769	0.000140273	0.00711264
Rab13	1.17672	-2.34902	0.617987	-3.80109	0.00014406	0.00718841
Calm1	80.1533	-0.64594	0.169975	-3.80021	0.000144575	0.00719062
Cirbp	25.8531	0.794907	0.209228	3.79923	0.000145146	0.00719559
Lbx1	4.42979	0.541001	0.142655	3.79237	0.000149216	0.00736316
RP24-493L18.4	1.4293	2.00396	0.528483	3.79191	0.000149491	0.00736316
Spata2l	6.06102	1.12237	0.296776	3.78188	0.000155647	0.00764173
Slc9a9	1.54893	-2.44256	0.646987	-3.77529	0.000159825	0.00777564
Errfi1	2.04943	-1.23981	0.32837	-3.77565	0.000159594	0.00777564
F5	3.24837	-1.62414	0.430218	-3.77516	0.000159902	0.00777564
Zfp39	5.52013	2.29935	0.610224	3.76805	0.000164526	0.00797507
Foxf1	2.74939	0.556551	0.14781	3.76531	0.00016634	0.00799154
Otog	1.74524	0.747565	0.198589	3.76439	0.000166959	0.00799154
Fzd7	9.11625	1.13437	0.301171	3.76654	0.000165529	0.00799154
Nr4a2	3.6202	-1.46816	0.389945	-3.76505	0.000166519	0.00799154
Nek5	1.59094	0.962447	0.255838	3.76194	0.0001686	0.00801978
Eif1	32.7178	-0.603197	0.160317	-3.76251	0.000168215	0.00801978
Zcchc14	8.20826	0.538694	0.143343	3.75809	0.000171217	0.00811898
Tnfaip1	2.85106	-1.77947	0.473661	-3.75685	0.000172066	0.00812594
Prrg1	1.66316	1.25465	0.334011	3.75632	0.000172428	0.00812594
Gm16372	1.28322	1.07401	0.286679	3.74637	0.000179411	0.00842901
Fbp1	4.00051	1.18659	0.317682	3.73517	0.000187589	0.00878621
Gpr88	4.01311	0.558714	0.149738	3.73127	0.000190513	0.00889587
Epha3	1.15079	0.8291	0.222408	3.72782	0.00019314	0.00897865
Hsp90b1	79.3017	-0.689442	0.184966	-3.7274	0.000193462	0.00897865
Six1	2.10055	0.818757	0.219876	3.72373	0.000196302	0.00908285
Tfeb	5.04801	-1.32626	0.356749	-3.71762	0.000201105	0.00927695
Shd	0.59663	1.46204	0.393953	3.71119	0.000206284	0.00945871
Insm1	5.86327	0.461142	0.124252	3.71133	0.000206171	0.00945871
Dyrk1b	7.7429	1.32959	0.358634	3.70736	0.000209432	0.00957433
Phf21b	5.71481	-0.935009	0.252339	-3.70537	0.000211081	0.00959227
Xlr3b	1.55337	4.034	1.08852	3.70596	0.000210589	0.00959227
Cxadr	1.42982	1.81827	0.491393	3.70023	0.000215402	0.00970199
Nup210l	1.62828	-1.73407	0.468549	-3.70093	0.000214809	0.00970199
Gm23935	63.4564	-0.192735	0.0520677	-3.70163	0.000214218	0.00970199
Ak4	2.95387	-1.81244	0.490299	-3.69661	0.000218498	0.00981247
Adrb1	3.09044	0.571988	0.154844	3.69397	0.000220777	0.00988576
Epn3	0.699362	1.56112	0.423405	3.68707	0.00022685	0.010128
Eno2	4.94441	-0.996876	0.270512	-3.68515	0.000228567	0.0101749
Gm10269	10.5375	-0.344043	0.0934857	-3.68017	0.000233076	0.0102857
Klf7	5.14265	-1.82675	0.496262	-3.68103	0.000232298	0.0102857
Pdzd7	2.31596	0.716044	0.194534	3.68081	0.000232495	0.0102857
AA386476	4.71628	1.01808	0.276907	3.67662	0.000236342	0.0103997
Nos1ap	19.9197	0.880184	0.239476	3.67546	0.000237417	0.010417
Ric8	91.9681	0.777118	0.211531	3.67378	0.000238985	0.0104558
Ccnd2	145.242	-0.6148	0.16739	-3.67285	0.00023986	0.0104641
Mtfp1	1.0564	-1.86279	0.50756	-3.67009	0.000242462	0.0105474
Rbak	9.33519	1.17	0.318944	3.66835	0.000244125	0.0105596
Neto2	1.71535	-2.31003	0.629687	-3.66854	0.000243941	0.0105596
Zfp827	7.53806	-1.02855	0.280587	-3.6657	0.000246665	0.0106094
Sp5	4.0267	0.488833	0.133335	3.66619	0.000246195	0.0106094
Inhba	2.12121	1.60324	0.437688	3.66296	0.000249314	0.0106932
Cpeb2	11.0614	0.382036	0.104595	3.65254	0.000259658	0.0111056
Gm13986	5.37255	2.60597	0.713792	3.65087	0.00026135	0.0111468
Calml4	2.38952	1.65202	0.454155	3.63757	0.000275225	0.0116734
Hbp1	45.7788	0.853877	0.234735	3.63762	0.000275166	0.0116734
Cyp51	11.3456	-1.43848	0.395807	-3.6343	0.000278732	0.0117879
Ccbe1	2.0649	0.783078	0.215509	3.63362	0.000279469	0.0117879
Hspa5	123.365	-0.77021	0.212062	-3.63201	0.000281225	0.0118292
Mturn	7.50854	1.46845	0.404748	3.62805	0.000285567	0.0119789
3110056K07Rik	2.68374	1.59608	0.440366	3.62444	0.000289591	0.0121144
Sorl1	11.2384	-0.835676	0.23123	-3.61404	0.000301461	0.0125765
Ric3	3.06525	0.85348	0.236238	3.61279	0.000302917	0.0126028
Lrp11	3.31234	0.698843	0.19357	3.61029	0.000305855	0.0126561
Snx31	0.990972	-1.38996	0.384991	-3.61036	0.000305769	0.0126561
Cox7b	16.1504	-0.61627	0.170752	-3.60914	0.000307212	0.0126779
Eif4g1	91.5669	-0.556168	0.15426	-3.60541	0.000311665	0.012827
Sgpp1	23.4451	0.976143	0.271082	3.60091	0.000317107	0.0130159
Srpk1	42.4793	-0.833489	0.231765	-3.59628	0.000322805	0.0132143
Tmc3	1.86027	1.47282	0.410412	3.58865	0.000332395	0.0135704
Chpf	1.83456	1.141	0.318037	3.58764	0.000333679	0.0135865
Ecel1	3.14961	0.563285	0.15706	3.58643	0.000335235	0.0136136
Snx20	14.6975	0.836091	0.233287	3.58396	0.000338419	0.0137064
Svop	1.44966	0.766831	0.214107	3.58152	0.000341596	0.0137621
Trim7	0.963838	1.39954	0.390747	3.5817	0.000341359	0.0137621
Ppp1r10	24.0082	-0.867522	0.242323	-3.58002	0.000343565	0.0137801
Gm24452	1.20379	-1.90949	0.533407	-3.57981	0.000343849	0.0137801
Nab2	7.85365	1.41867	0.396538	3.57764	0.000346717	0.0138587
Pask	2.51233	-1.73539	0.485437	-3.57489	0.000350369	0.0139681
Gm5873	1.26333	-1.34248	0.375952	-3.57087	0.000355792	0.0141474
Ankrd29	1.18438	1.07603	0.301451	3.56952	0.000357638	0.0141838
Slc29a4	2.36246	0.624882	0.175382	3.56298	0.000366666	0.0144294
Olfr71	7.46157	0.414547	0.116309	3.56419	0.000364975	0.0144294
Sntg2	1.78209	1.16833	0.327883	3.56325	0.000366288	0.0144294
Nhp2l1	2.81988	-1.0776	0.302996	-3.55648	0.00037586	0.0147532
Tmem204	2.0626	-1.67448	0.471115	-3.55428	0.000379008	0.0148387
Slc9a3	1.8104	0.692611	0.19516	3.54894	0.000386788	0.0150355
Aacs	15.1898	-0.967554	0.272578	-3.54965	0.000385747	0.0150355
Igf2bp1	1.07201	0.863544	0.243334	3.5488	0.000386989	0.0150355
F630028O10Rik	6.2633	2.26499	0.638529	3.54719	0.000389363	0.0150893
Neurl1a	9.02007	0.356721	0.100608	3.54565	0.000391651	0.0151395
Angpt1	213.205	0.350633	0.0991139	3.53767	0.000403667	0.0154618
Lrch1	20.1312	0.820957	0.232067	3.53759	0.0004038	0.0154618
Ppp1r18	29.2934	0.840693	0.237578	3.5386	0.000402257	0.0154618
Srcin1	4.01081	0.587577	0.166103	3.53743	0.000404039	0.0154618
Jakmip1	10.2884	0.779251	0.22037	3.53611	0.000406072	0.0155008
Cad	49.3155	-0.856076	0.242143	-3.53541	0.000407139	0.0155028
Ypel1	9.49739	0.94892	0.268569	3.53324	0.000410497	0.0155918
Ush1g	2.90499	0.550023	0.155864	3.52886	0.000417348	0.0157345
Gtf2i	119.886	0.368594	0.104419	3.52997	0.000415614	0.0157345
Arid4a	39.279	0.830412	0.235298	3.52919	0.000416826	0.0157345
Gnpda2	10.3649	1.26521	0.359344	3.52088	0.000430125	0.016097
Cramp1l	34.318	0.944828	0.268297	3.52158	0.000428979	0.016097
Limd2	129.159	0.525034	0.149101	3.52134	0.000429375	0.016097
Gm28437	4.97844	0.392523	0.111508	3.52014	0.000431316	0.0161021
Ptprf	4.88418	0.499922	0.142085	3.51848	0.000434026	0.0161638
Nbl1	1.80465	0.678975	0.193025	3.51754	0.000435559	0.0161814
Jup	11.4226	0.90909	0.258571	3.51582	0.000438395	0.0162472
Wtip	4.23461	0.729521	0.207714	3.51214	0.000444521	0.0164344
Foxi2	1.18914	0.815695	0.232393	3.50998	0.00044814	0.0165281
Sdk1	2.92873	0.501504	0.143051	3.50576	0.0004553	0.0166315
Psip1	25.2856	-0.703133	0.200496	-3.50697	0.000453244	0.0166315
Rap1gap2	3.57767	0.748268	0.2134	3.50641	0.000454195	0.0166315
Myh4	2.54942	0.584701	0.166762	3.50619	0.000454567	0.0166315
Unc13a	7.75836	0.750888	0.214484	3.5009	0.000463691	0.0167775
Stx7	16.017	1.20993	0.345507	3.5019	0.000461957	0.0167775
Parp8	27.7584	0.884206	0.25252	3.50153	0.000462602	0.0167775
Arhgef4	5.2182	-1.07702	0.307587	-3.5015	0.000462644	0.0167775
5330438D12Rik	5.7776	0.56545	0.161669	3.49759	0.000469488	0.0168381
Hspe1	7.72372	-0.699883	0.200186	-3.49617	0.000471984	0.0168381
Col1a1	3.5691	0.549367	0.157113	3.49663	0.000471176	0.0168381
Rnf113a1	1.6226	-2.11417	0.604421	-3.49784	0.00046904	0.0168381
BC021891	2.69953	0.5651	0.161576	3.49742	0.000469788	0.0168381
Rrm2	1.70252	-1.61714	0.462217	-3.49867	0.000467581	0.0168381
Rala	12.1153	1.05628	0.302233	3.49492	0.00047421	0.0168781
Fignl2	8.74692	0.356703	0.102091	3.49399	0.000475861	0.0168975
Tmem39a	10.2544	1.0124	0.289992	3.49113	0.000480989	0.01704
Gnai3	64.3913	0.812844	0.233078	3.48744	0.000487668	0.0172127
Ddrgk1	26.6609	0.887419	0.25448	3.48719	0.000488119	0.0172127
Dlx4	1.56639	0.779031	0.223603	3.48398	0.000494009	0.0173467
Kif15	1.32226	-1.95883	0.562304	-3.48358	0.000494747	0.0173467
Lpar1	1.06882	0.85476	0.24539	3.48327	0.000495326	0.0173467
Rgs9bp	1.77963	0.905402	0.260043	3.48174	0.00049817	0.0173966
Pou4f1	4.28886	0.436366	0.125347	3.48128	0.000499031	0.0173966
Ckap2	1.03925	-2.57639	0.740684	-3.4784	0.000504417	0.0175044
Gch1	15.7407	1.1871	0.34125	3.47867	0.000503917	0.0175044
Ryr1	7.56489	0.435991	0.125475	3.47472	0.000511396	0.0177064
Abhd17b	13.8572	1.09273	0.314606	3.47333	0.000514042	0.0177577
Tfap2e	2.3791	0.59694	0.17194	3.4718	0.000516984	0.0177789
Myh14	5.29687	0.408161	0.117555	3.47208	0.000516433	0.0177789
Cacna1c	4.40231	0.67667	0.194976	3.47053	0.000519438	0.0177902
Mycbp2	135.146	0.444268	0.128015	3.47042	0.000519642	0.0177902
Onecut1	2.76081	0.586224	0.168999	3.4688	0.000522784	0.0178209
Mid1	2.11161	0.83916	0.24192	3.46876	0.000522873	0.0178209
Cngb1	5.65998	0.864119	0.24938	3.46506	0.000530109	0.0180272
Stoml1	9.62019	1.30047	0.375546	3.46287	0.000534452	0.0181345
Aldoa	139.244	0.430088	0.124247	3.46156	0.000537059	0.0181826
Diap3	14.9225	1.14446	0.330718	3.46054	0.000539094	0.0182111
Epha5	1.12604	0.970475	0.280579	3.45883	0.00054252	0.0182864
Gm37675	1.41459	-2.78081	0.804131	-3.45816	0.000543872	0.0182916
Pink1	53.2699	0.719149	0.208171	3.4546	0.000551105	0.0184941
Alcam	20.0468	1.1234	0.325281	3.45363	0.000553102	0.0185204
Ubr2	60.7024	0.722315	0.209209	3.45259	0.000555227	0.0185509
Slc7a1	19.759	-0.835408	0.242177	-3.44957	0.000561479	0.0187188
Slc1a2	3.63082	0.521124	0.151142	3.44791	0.000564935	0.0187522
Calr	99.0438	-0.580312	0.168303	-3.44802	0.000564715	0.0187522
Mfng	70.5091	0.75049	0.217892	3.44431	0.000572516	0.0189215
Dbi	14.4299	-0.840271	0.243947	-3.44449	0.000572146	0.0189215
Osbpl8	52.2223	0.611908	0.177768	3.44218	0.000577054	0.0190303
Ptprc	195.397	0.378899	0.110102	3.44134	0.000578834	0.0190479
Anxa7	30.6349	1.21831	0.354151	3.44009	0.000581522	0.0190952
Fan1	7.89374	-1.09755	0.319159	-3.4389	0.000584093	0.0191384
Fosl2	22.7656	-1.28294	0.373256	-3.43716	0.000587853	0.0192095
Zic3	1.82156	0.690032	0.200781	3.43673	0.000588777	0.0192095
Pgap1	0.76796	1.26544	0.368471	3.43431	0.000594074	0.019341
Exoc3l	14.7262	-1.30231	0.379462	-3.432	0.000599145	0.0193411
Perp	1.18236	-1.09123	0.317936	-3.43223	0.000598635	0.0193411
Gm15773	3.16845	-1.09615	0.319337	-3.43259	0.000597837	0.0193411
Rb1cc1	31.5045	0.917733	0.267331	3.43295	0.00059705	0.0193411
Pdzrn4	4.90066	0.434777	0.126714	3.43118	0.000600969	0.0193591
Sstr2	1.17624	1.0502	0.306131	3.43057	0.000602308	0.0193613
Kcnj8	2.05188	0.677002	0.197477	3.42825	0.000607477	0.0194456
Fer1l4	2.7925	0.545554	0.159123	3.4285	0.000606918	0.0194456
Fam19a2	3.67	0.454772	0.132733	3.42621	0.000612076	0.0195111
Cnst	6.88673	1.75696	0.512788	3.42629	0.00061188	0.0195111
Zmym6	21.4766	0.916382	0.267714	3.42299	0.000619363	0.0196235
En1	5.0308	0.410699	0.119976	3.42319	0.000618916	0.0196235
Mtmr12	12.9481	-0.975364	0.284948	-3.42295	0.000619459	0.0196235
Sntb1	2.08478	1.33714	0.390746	3.42202	0.000621586	0.0196501
Plxnb2	34.6958	-0.86177	0.252073	-3.41872	0.000629156	0.0198483
Hrh3	4.5346	0.462997	0.13565	3.41317	0.00064212	0.0202155
Ninl	1.27234	-1.12973	0.331514	-3.4078	0.0006549	0.0204594
Hint1	28.0317	-0.586771	0.172184	-3.4078	0.000654878	0.0204594
Slc18a3	1.27243	0.715002	0.209822	3.40766	0.000655225	0.0204594
Zfp207	104.811	0.483728	0.141935	3.4081	0.000654164	0.0204594
Sptlc1	21.244	0.988488	0.290311	3.40493	0.000661812	0.020539
Prkcz	2.21022	0.779164	0.228812	3.40526	0.000661004	0.020539
Fbxo21	20.1444	0.868061	0.254899	3.40551	0.000660397	0.020539
Cdk5rap1	9.25388	-1.50558	0.442251	-3.40436	0.000663199	0.0205403
Ghitm	59.9823	0.669739	0.19689	3.40159	0.000669962	0.020666
Gm12842	1.13747	0.859007	0.252507	3.40191	0.000669164	0.020666
Jmjd4	10.1725	1.04788	0.308176	3.40025	0.000673232	0.020725
Gm1110	10.5037	0.320055	0.0941879	3.39805	0.000678687	0.0208509
Klhdc8a	3.58478	0.497635	0.146495	3.39693	0.000681453	0.0208542
Fras1	3.49224	0.472125	0.138987	3.3969	0.000681527	0.0208542
Znhit2	6.04636	1.31943	0.388632	3.39507	0.000686117	0.0209526
Them4	3.86759	-1.22548	0.361303	-3.39182	0.000694305	0.0211604
D830039M14Rik	1.30926	0.988928	0.291721	3.38998	0.000698971	0.0212601
Gm2000	4.10429	-0.390517	0.115303	-3.38686	0.000706974	0.0213797
Marcks	11.2516	0.557079	0.164485	3.38681	0.000707103	0.0213797
Clnk	4.0824	1.81687	0.536372	3.38732	0.000705779	0.0213797
Snrpa1	31.9301	-0.880306	0.259965	-3.38624	0.000708561	0.0213815
Gm21781	7.92414	2.35099	0.69454	3.38495	0.000711907	0.0214401
1810010H24Rik	4.28543	0.724909	0.21428	3.38299	0.000717	0.0215509
Cd44	40.6976	0.848721	0.251012	3.38119	0.000721713	0.02165
Cttnbp2	1.25888	1.06119	0.313969	3.37992	0.000725071	0.0216656
Sp9	5.48462	0.417652	0.123567	3.37996	0.000724974	0.0216656
Npas3	3.4828	0.604456	0.178882	3.37908	0.000727285	0.0216893
Aplp1	2.7146	0.700176	0.207255	3.37834	0.000729258	0.0217057
Kirrel	1.02697	-1.06868	0.316542	-3.3761	0.000735203	0.0217554
Gbe1	18.225	0.959901	0.284311	3.37623	0.000734852	0.0217554
Ube2o	13.6115	0.888277	0.263095	3.37626	0.000734776	0.0217554
Itgav	12.7006	0.953473	0.2825	3.37512	0.000737829	0.0217909
Gm17087	30.082	0.361093	0.107058	3.37288	0.000743853	0.0218817
Eif5b	37.138	-0.823609	0.24426	-3.37186	0.000746633	0.0218817
Icam5	1.12929	0.871668	0.258483	3.37224	0.000745591	0.0218817
Elac1	12.7182	1.36754	0.405479	3.37265	0.000744483	0.0218817
Mcm2	41.2991	-1.13512	0.336998	-3.36834	0.000756212	0.0221199
Prkd2	40.9021	0.676037	0.201003	3.36332	0.000770103	0.0224403
Kcnq1ot1	247.503	-0.502575	0.149416	-3.3636	0.000769316	0.0224403
Slc8a2	4.44244	0.470984	0.140177	3.35992	0.000779644	0.022675
1700008O03Rik	1.65497	-1.74841	0.520751	-3.35747	0.000786596	0.0227904
BE692007	2.28624	2.57389	0.766594	3.35757	0.00078632	0.0227904
Adcy5	5.05627	0.486122	0.144828	3.35655	0.000789203	0.0228226
Fbxo31	16.5071	1.17994	0.351637	3.35555	0.000792067	0.0228286
Satb1	12.9728	0.894613	0.266616	3.35544	0.000792399	0.0228286
Susd4	1.91783	0.810205	0.241722	3.35181	0.000802852	0.0230862
Gm16575	2.00234	-1.39138	0.415311	-3.35021	0.000807507	0.0231764
Reps2	3.79485	1.40045	0.418459	3.34668	0.000817845	0.023429
Fgf8	2.17944	0.678267	0.202701	3.34614	0.000819451	0.0234311
Tcp11l1	17.8766	-0.975628	0.291634	-3.34538	0.000821702	0.0234515
Adgrb1	6.08581	0.372408	0.111474	3.34075	0.000835523	0.0237572
D030056L22Rik	5.43164	1.39046	0.416198	3.34085	0.000835214	0.0237572
Snhg4	10.9694	-1.14036	0.341539	-3.33888	0.000841167	0.0238732
Zfp618	7.00734	0.685783	0.20567	3.33439	0.000854881	0.023972
Tmprss9	1.91694	0.635888	0.190637	3.33559	0.000851179	0.023972
Dao	2.00522	0.623001	0.186792	3.33527	0.000852169	0.023972
Hist1h1a	1.49047	-1.85185	0.555255	-3.33514	0.000852565	0.023972
Limch1	1.01544	0.884183	0.264956	3.33709	0.000846617	0.023972
Adgrg1	868.658	0.254494	0.0763155	3.33476	0.000853717	0.023972
Dlgap1	3.1369	0.52558	0.157636	3.33414	0.000855637	0.023972
Dlec1	3.07962	0.555975	0.166872	3.33174	0.000863043	0.024104
Sft2d1	5.97148	1.05454	0.316526	3.33159	0.000863508	0.024104
Arl8a	8.34701	0.912	0.274082	3.32747	0.000876385	0.0242434
Col27a1	3.2567	0.492175	0.147894	3.32788	0.000875089	0.0242434
Cox7c	5.73815	-0.77982	0.234359	-3.32745	0.00087644	0.0242434
Zkscan2	0.994924	1.23797	0.371989	3.32797	0.000874809	0.0242434
Higd1a	3.74569	-1.03364	0.310535	-3.32858	0.000872896	0.0242434
A430078I02Rik	1.31419	1.0905	0.327851	3.32621	0.000880351	0.0242888
Tpx2	1.11164	-1.58509	0.476585	-3.32592	0.000881262	0.0242888
Nptxr	6.08761	0.455671	0.137127	3.32298	0.000890599	0.0245019
Hoxd8	4.4708	0.431068	0.129769	3.3218	0.000894385	0.0245618
Hnrnpa2b1	270.159	-0.230564	0.0694403	-3.32031	0.000899165	0.0246487
Cdk5r1	2.69607	0.544048	0.163884	3.31971	0.000901098	0.0246575
Tk1	2.97697	-1.391	0.419146	-3.31865	0.000904538	0.0247073
Btbd9	41.2722	0.89105	0.268724	3.31586	0.00091363	0.0249111
Pak6	2.53687	-1.30651	0.39456	-3.3113	0.000928644	0.0252753
Mfsd3	1.94068	1.04976	0.317192	3.30953	0.000934525	0.0253901
Rn7sk	82.5609	0.316489	0.0957198	3.30641	0.000945001	0.0256292
Usp48	76.024	0.54869	0.166042	3.30452	0.000951388	0.0257566
Bhlha15	1.0378	1.2559	0.380251	3.30282	0.00095717	0.0258673
Usp49	2.01675	-3.0177	0.91396	-3.30178	0.000960724	0.0259175
Tesk2	2.42542	1.37932	0.418464	3.29615	0.000980189	0.0263136
Rapgef5	4.13041	-1.24284	0.37703	-3.29639	0.000979367	0.0263136
Pir	0.932828	-1.35295	0.410479	-3.29604	0.000980577	0.0263136
Epm2a	5.34699	0.776232	0.235569	3.29513	0.000983762	0.0263527
Slc7a12	1.03353	0.871723	0.264644	3.29395	0.000987903	0.0264173
Islr2	3.14167	0.503377	0.152842	3.29344	0.000989687	0.0264188
Gm10451	1.57054	2.62093	0.796529	3.29043	0.00100033	0.0265635
Rad51ap1	0.92817	-2.06979	0.628847	-3.2914	0.000996893	0.0265635
Kazald1	4.15776	-1.36664	0.415299	-3.29073	0.000999276	0.0265635
Slit3	2.62355	0.585441	0.178065	3.28779	0.00100976	0.0267674
Zfp2	5.1386	2.37113	0.722305	3.28273	0.00102808	0.0272057
Panx2	8.27433	0.489172	0.149219	3.27822	0.00104466	0.0275523
Gpsm3	8.92954	0.852834	0.260155	3.27818	0.00104478	0.0275523
Gm5648	2.69239	-2.93923	0.896967	-3.27685	0.00104971	0.0276346
Pnrc1	61.0548	0.601612	0.183779	3.27357	0.00106198	0.0279095
Hepacam	1.19303	0.781479	0.238813	3.27235	0.00106658	0.0279341
1700084J12Rik	1.22987	-1.8245	0.557485	-3.27274	0.00106511	0.0279341
S100a6	10.4196	-0.96071	0.293771	-3.27026	0.00107447	0.0280926
Lars2	2184.89	-0.119327	0.0365009	-3.26915	0.00107872	0.0281075
Zfyve28	2.11525	0.645568	0.197465	3.26928	0.0010782	0.0281075
Cnot6l	46.8862	0.638288	0.195554	3.26401	0.00109849	0.0285149
Slc13a3	3.66319	0.421114	0.129006	3.26429	0.00109737	0.0285149
Tm9sf3	84.611	0.564646	0.173012	3.26363	0.00109996	0.0285149
4931428F04Rik	3.61753	0.953425	0.292194	3.26298	0.00110246	0.0285313
Anp32b	47.2647	-0.562243	0.172355	-3.26212	0.00110582	0.028535
Sox11	3.34006	0.464593	0.142426	3.26199	0.00110634	0.028535
Cep170b	12.914	-0.916532	0.281615	-3.25455	0.00113571	0.0291672
C030034L19Rik	16.2543	1.91447	0.588494	3.25317	0.00114124	0.0291672
Dnah10	5.14342	0.366553	0.112659	3.25366	0.00113928	0.0291672
Syngr1	4.81869	-1.40693	0.432247	-3.25492	0.00113426	0.0291672
Eif5a	153.278	-0.353978	0.108819	-3.25291	0.00114231	0.0291672
Otof	4.54986	0.418559	0.128632	3.25392	0.00113825	0.0291672
Pgr	13.3686	0.818551	0.251748	3.25147	0.00114811	0.0292663
Cyth1	14.6649	1.13657	0.349825	3.24896	0.00115826	0.0294268
Zfp579	10.2721	0.610765	0.187963	3.24938	0.00115656	0.0294268
Atg16l2	15.6903	-1.04961	0.32328	-3.24675	0.00116729	0.0296069
P4ha3	3.82854	0.458813	0.141355	3.24581	0.00117116	0.0296558
S1pr5	2.47804	0.539364	0.166215	3.24497	0.00117464	0.0296947
Fbln7	2.78325	0.572335	0.176476	3.24313	0.00118224	0.0297972
Gemin8	2.59208	-2.17325	0.670127	-3.24304	0.0011826	0.0297972
Gm4925	2.42495	1.05815	0.326352	3.24236	0.00118545	0.0298198
Ppm1d	10.8245	1.00976	0.311535	3.24123	0.00119013	0.0298393
Mzf1	5.47239	0.543368	0.167639	3.24129	0.0011899	0.0298393
Itga1	2.50204	0.563459	0.173965	3.23892	0.00119983	0.0300332
Nova2	4.54758	0.428191	0.132314	3.23618	0.00121139	0.0300761
A430046D13Rik	3.9618	1.93117	0.596559	3.23719	0.00120713	0.0300761
Mast1	5.68033	0.483567	0.149386	3.23702	0.00120784	0.0300761
Olfr345	2.04549	0.642553	0.198544	3.23632	0.00121081	0.0300761
Abhd4	50.8236	1.02942	0.317946	3.23773	0.00120486	0.0300761
Esrp2	1.57612	0.929019	0.287209	3.23464	0.00121795	0.0301236
Hspg2	4.84802	0.520057	0.160792	3.23434	0.00121923	0.0301236
H1fx	4.009	-0.806899	0.249467	-3.23449	0.00121858	0.0301236
Ubb	62.4158	0.271295	0.0839256	3.23256	0.00122685	0.030253
Cpne5	3.9107	0.515238	0.159408	3.2322	0.00122843	0.030253
Rpgrip1l	5.08498	-2.5405	0.786361	-3.23071	0.00123485	0.0303622
Htr7	2.75354	0.589417	0.182586	3.22816	0.00124587	0.030584
Btbd17	3.07233	0.497786	0.154373	3.22457	0.00126163	0.0309211
Slc35d3	2.09757	0.719704	0.223585	3.21893	0.0012867	0.031485
Dntt	0.747042	0.925599	0.287631	3.21801	0.00129081	0.0314915
Rsph9	1.66249	-1.35342	0.420585	-3.21795	0.00129109	0.0314915
Fasn	61.0473	-0.809678	0.251687	-3.217	0.00129537	0.0315427
Slc35b3	14.1107	0.891128	0.277043	3.21657	0.00129732	0.0315427
Met	2.29581	-1.10299	0.343731	-3.20888	0.00133254	0.0323475
Nrg2	5.36618	0.517732	0.161458	3.2066	0.00134315	0.0325534
Pdss1	3.65078	-1.53543	0.479142	-3.20453	0.00135283	0.032684
Rps16-ps2	39.4591	-0.201425	0.062855	-3.2046	0.00135251	0.032684
Wnt1	2.95472	0.491695	0.153469	3.20387	0.00135595	0.0327078
RP24-103L16.3	6.15896	0.360576	0.112626	3.20153	0.00136702	0.0328335
Eif4a1	18.3564	-0.658519	0.205712	-3.20116	0.00136875	0.0328335
Glns-ps1	10.4181	0.64769	0.202343	3.20095	0.00136976	0.0328335
Ldhb	22.5931	0.877563	0.274044	3.20227	0.00136349	0.0328335
RP23-23C4.5	1.07946	-2.34512	0.732841	-3.20004	0.00137407	0.0328642
Tox	15.211	0.985524	0.307998	3.19978	0.00137535	0.0328642
Gm13910	5.68096	1.1719	0.366299	3.19929	0.00137764	0.0328675
Kank1	1.71076	0.676421	0.211577	3.19704	0.00138846	0.0330739
Mycn	47.1885	-0.79548	0.248961	-3.1952	0.00139736	0.0331824
Cdca7	25.7667	-1.20007	0.375584	-3.19522	0.00139725	0.0331824
Muc5ac	1.27479	0.893134	0.279795	3.1921	0.00141243	0.0334363
Nim1k	3.00611	-1.56376	0.489849	-3.19233	0.00141129	0.0334363
Pafah2	45.3386	0.905751	0.28389	3.1905	0.00142028	0.0335701
Gp1bb	1.99357	0.779769	0.244507	3.18915	0.00142693	0.0336752
Mcmdc2	1.14483	-2.25494	0.707213	-3.18848	0.00143021	0.0337005
Cdk17	66.4599	0.602818	0.189118	3.18753	0.00143496	0.0337602
Ncl	236.413	-0.405017	0.12725	-3.18285	0.00145832	0.034257
Ncstn	36.4987	0.866729	0.272544	3.18014	0.00147202	0.0345195
Krt14	1.0917	0.785166	0.246927	3.17975	0.00147402	0.0345195
Gjd3	2.63299	0.620359	0.195211	3.1779	0.00148348	0.0346349
Zar1	1.72637	0.751119	0.23635	3.178	0.00148294	0.0346349
Slc35f1	1.00158	0.860487	0.270913	3.17625	0.00149191	0.0347785
Acap3	8.69778	0.853082	0.268665	3.17526	0.00149702	0.0348302
Fbxo33	8.11824	0.799229	0.251731	3.17494	0.00149868	0.0348302
Setd4	3.35107	2.02546	0.638047	3.17448	0.00150107	0.0348327
Ip6k1	41.4466	0.779662	0.245704	3.17317	0.00150783	0.0348834
Rexo2	17.2475	-0.836375	0.263557	-3.17341	0.00150659	0.0348834
Det1	9.02966	-1.08797	0.343088	-3.17111	0.0015186	0.0350795
Hsf2bp	1.29761	1.86709	0.588923	3.17035	0.00152253	0.0351171
Svep1	2.7184	0.692847	0.218626	3.1691	0.00152909	0.0352152
Amph	2.43405	0.514055	0.162256	3.16818	0.00153398	0.0352746
Hist2h2be	2.79897	-2.12185	0.670321	-3.16542	0.00154857	0.0355565
Sema3b	1.64382	0.813268	0.257042	3.16395	0.00155646	0.035684
Runx1t1	5.46811	1.11678	0.353067	3.16307	0.00156113	0.0357365
Oscp1	1.11349	1.29058	0.40807	3.16265	0.00156343	0.0357365
Grik3	3.95978	0.480654	0.152019	3.16181	0.00156794	0.0357861
Etv3	23.1043	-0.86843	0.274939	-3.15862	0.00158515	0.0360774
Arhgef33	1.40319	0.742495	0.235073	3.15857	0.00158543	0.0360774
1810043G02Rik	10.6966	0.984585	0.311793	3.15781	0.00158957	0.0361179
Itm2a	10.5076	1.30597	0.413656	3.15715	0.00159319	0.0361354
Arpc5	53.6974	0.597274	0.189202	3.15681	0.00159508	0.0361354
Lmnb1	9.78916	-0.826217	0.261816	-3.15572	0.00160103	0.0361629
Tmem132b	2.68083	0.573205	0.181638	3.15575	0.00160088	0.0361629
Acy3	3.76808	-1.33981	0.424666	-3.15498	0.00160508	0.0362009
Wipi1	3.32813	-2.24596	0.712276	-3.15322	0.00161482	0.0362878
Chn1	1.8257	0.741767	0.235249	3.15311	0.00161541	0.0362878
Dnah7c	1.64703	0.626207	0.198607	3.15299	0.00161607	0.0362878
Trpm3	2.43051	0.614255	0.194911	3.15146	0.00162455	0.0364248
Eng	118.176	0.422426	0.134091	3.15029	0.0016311	0.036518
Sod3	1.24488	0.661228	0.210094	3.1473	0.00164786	0.0366782
Gimap3	5.04149	-1.7004	0.540207	-3.14769	0.00164569	0.0366782
Wdr25	6.01662	-1.20317	0.382283	-3.14732	0.00164777	0.0366782
Fgd4	26.2713	1.03987	0.330289	3.14835	0.00164195	0.0366782
Lrsam1	10.1158	0.846552	0.269029	3.14669	0.00165129	0.0367009
Tmem176b	156.367	0.412207	0.131077	3.14478	0.00166213	0.0368882
1700001K19Rik	1.38281	1.10585	0.351864	3.14284	0.00167315	0.0370251
Hhipl1	7.24891	0.400776	0.127504	3.14324	0.00167087	0.0370251
Cdh4	2.45011	0.540216	0.17194	3.14189	0.00167862	0.0370923
Ran	29.4665	-0.500059	0.159248	-3.14014	0.00168869	0.037261
Shisa2	6.38171	0.364942	0.116237	3.13964	0.00169155	0.0372703
Gm4617	9.85773	-0.355777	0.113432	-3.13647	0.00170994	0.0376211
Odf2	22.0674	0.922994	0.294565	3.13341	0.00172787	0.037961
Bin2	146.383	0.433488	0.13838	3.13259	0.00173272	0.0380128
D430041D05Rik	1.70787	0.624834	0.199497	3.13204	0.00173594	0.0380289
Fmo5	15.2358	1.56432	0.499706	3.13049	0.00174517	0.0381762
Golga2	29.5798	0.73258	0.234083	3.12957	0.00175061	0.0382405
Mtl5	3.80086	0.574769	0.18372	3.12851	0.00175697	0.0383244
Amfr	37.1996	0.846319	0.270749	3.12584	0.00177298	0.0386185
Tnfrsf4	2.67287	2.55541	0.818394	3.12247	0.00179341	0.039008
Gabarapl1	63.4063	0.551811	0.176748	3.12202	0.00179616	0.0390122
Tdrd7	11.2949	1.21269	0.388546	3.12109	0.00180183	0.0390796
Stkld1	1.34226	1.17144	0.375382	3.12067	0.00180438	0.0390796
Cd37	34.4392	0.938398	0.300888	3.11876	0.00181615	0.0392465
Tns4	0.962324	0.818662	0.262511	3.11858	0.00181723	0.0392465
Adgrb3	0.934356	0.874726	0.28069	3.11634	0.00183109	0.03949
Dmrta2	5.3507	0.375678	0.120568	3.1159	0.00183387	0.0394941
Ces2g	6.25805	-1.82515	0.586061	-3.11427	0.001844	0.0396563
Stag3	4.28086	0.631209	0.202713	3.1138	0.00184693	0.0396636
Rps11-ps2	9.92533	-0.311212	0.0999731	-3.11296	0.00185221	0.0397211
Serpine2	1.0037	1.38835	0.446126	3.11202	0.00185812	0.0397411
mt-Co1	425.091	0.168443	0.0541416	3.11116	0.00186356	0.0397411
Kcnj9	2.78035	0.547653	0.176007	3.11153	0.00186118	0.0397411
Efr3b	3.86082	0.761015	0.24457	3.11165	0.00186046	0.0397411
Cdh22	1.03389	0.789192	0.25384	3.10902	0.00187712	0.0399745
Fam110b	14.7667	1.0378	0.334007	3.10712	0.00188918	0.0401754
Ubqln2	12.189	0.582102	0.187555	3.10363	0.00191161	0.0401873
Esyt1	29.9308	-0.875017	0.281883	-3.10418	0.00190804	0.0401873
Hist2h4	0.930294	-2.18111	0.702782	-3.10353	0.00191225	0.0401873
Zhx2	7.01772	1.09801	0.353667	3.10466	0.00190498	0.0401873
Gm12009	12.1099	0.312746	0.100769	3.10359	0.00191191	0.0401873
Pcdhb16	2.06086	1.13099	0.364127	3.10604	0.00189612	0.0401873
Mgat5b	3.22336	0.550136	0.177093	3.10649	0.00189325	0.0401873
B3gat1	3.35745	0.555398	0.178957	3.10353	0.00191225	0.0401873
Dazap2	94.5945	0.566929	0.182683	3.10335	0.00191343	0.0401873
Sstr1	1.31076	0.739186	0.238293	3.10201	0.00192214	0.0402694
Tmem42	9.94512	1.08429	0.349554	3.10193	0.00192261	0.0402694
Ybx3	49.1251	-0.5262	0.169674	-3.10124	0.00192711	0.0403084
Mdga2	1.80048	0.591292	0.190693	3.10076	0.00193025	0.0403186
Tcfl5	4.84459	0.394064	0.12714	3.09945	0.00193878	0.0404415
Rps2	46.8164	-0.218656	0.0705608	-3.09883	0.00194289	0.040472
Ier3	6.65431	-1.80724	0.583406	-3.09775	0.00194997	0.0405642
Vgf	2.22287	0.534247	0.172534	3.09648	0.00195833	0.0406119
B630005N14Rik	9.72967	1.07312	0.346593	3.09619	0.00196024	0.0406119
Arhgef18	47.9955	0.694432	0.224285	3.09621	0.00196013	0.0406119
Avp	1.18186	0.748086	0.241687	3.09527	0.00196633	0.0406277
Sdr42e1	1.63287	2.13238	0.68888	3.09543	0.00196528	0.0406277
Gm12020	8.68929	-0.45252	0.146241	-3.09434	0.00197248	0.0406997
Gm10169	4.13509	-0.605885	0.195993	-3.09135	0.00199246	0.0407575
Cep128	9.50309	1.16882	0.377827	3.09352	0.00197798	0.0407575
Pax6	2.13607	0.585709	0.189392	3.09257	0.00198431	0.0407575
Dennd1c	55.5614	0.809347	0.2618	3.09146	0.00199172	0.0407575
Dusp4	7.97009	0.96731	0.312931	3.09113	0.00199396	0.0407575
Foxn1	0.982484	0.808174	0.261418	3.0915	0.00199147	0.0407575
Nyx	5.83083	0.385222	0.124557	3.09275	0.00198313	0.0407575
Atg10	6.00446	1.30857	0.423591	3.08924	0.00200668	0.0408699
Gtpbp8	11.7351	1.46863	0.475421	3.08912	0.00200749	0.0408699
Prss41	1.22181	1.02341	0.331212	3.0899	0.00200222	0.0408699
Scarf2	2.80244	0.578291	0.187402	3.08583	0.00202986	0.0412183
Zmiz1os1	1.98059	1.00687	0.32629	3.08581	0.00203001	0.0412183
Zfp341	1.22703	0.916829	0.29728	3.08406	0.00204198	0.0413514
Nr2f1	4.83663	0.369336	0.119753	3.08415	0.00204132	0.0413514
Hist1h3e	3.88984	-1.35115	0.438443	-3.08171	0.00205817	0.0415691
Dclk1	0.977681	0.78056	0.253287	3.08172	0.00205811	0.0415691
Synm	5.49439	0.42757	0.138764	3.08127	0.00206117	0.0415746
Crnkl1	9.90014	0.861755	0.279774	3.08018	0.00206873	0.041672
Oas1g	7.96505	1.0768	0.349819	3.07816	0.00208285	0.041846
Wdr76	6.41726	-1.77224	0.575705	-3.07838	0.00208126	0.041846
Espnl	2.40716	0.550575	0.17904	3.07515	0.00210397	0.0422149
Otud7a	3.06539	0.4488	0.146012	3.07372	0.00211408	0.0423066
Gdi2	67.0241	0.668695	0.217532	3.07401	0.00211205	0.0423066
Lyrm5	9.40885	1.01013	0.32874	3.07274	0.00212103	0.0423901
Csmd2	2.75912	0.461526	0.150244	3.07184	0.00212746	0.0424076
Dctpp1	10.2451	-1.09554	0.356639	-3.07186	0.00212733	0.0424076
Hcn3	4.32915	0.56976	0.185583	3.07011	0.00213983	0.0425985
Syde2	5.79649	-1.12933	0.367904	-3.06964	0.00214314	0.0426089
Trp53inp2	1.55993	-1.07853	0.351472	-3.0686	0.00215061	0.0427018
Hr	2.03677	0.539606	0.175882	3.06801	0.00215492	0.0427318
Atp8a2	1.93033	0.655801	0.213882	3.06619	0.00216808	0.0428259
Card11	2.84843	0.689019	0.224713	3.06621	0.00216789	0.0428259
Bnip3l	16.9569	0.770421	0.25125	3.06635	0.00216691	0.0428259
Oas3	17.6589	1.15313	0.376228	3.06497	0.00217688	0.0429442
Cbr3	7.8027	0.534775	0.174707	3.06097	0.00220619	0.0434101
Il7	1.43769	2.49593	0.815337	3.06122	0.00220436	0.0434101
Atp4a	1.62058	0.694693	0.227041	3.05977	0.00221508	0.0435241
Gm37488	7.64939	1.75358	0.573174	3.05942	0.00221768	0.0435241
Ebf2	1.05382	0.849393	0.277693	3.05875	0.0022226	0.0435647
Rpl3-ps1	92.2543	0.208996	0.0683566	3.05744	0.0022324	0.0437007
Kdm4b	25.5335	0.850299	0.278409	3.05414	0.00225707	0.0441271
Mcf2l	4.43625	-0.61553	0.201582	-3.05349	0.00226197	0.0441662
Kif19a	4.0693	0.478156	0.156623	3.0529	0.00226639	0.0441961
0610010K14Rik	1.11417	1.23858	0.405898	3.05146	0.00227729	0.044352
Rasgrf1	3.94717	0.437869	0.143659	3.04796	0.00230398	0.0448145
Anp32b-ps1	8.59296	-0.542249	0.178053	-3.04544	0.0023234	0.0450775
Mfsd6	19.5431	0.853163	0.280144	3.04545	0.00232333	0.0450775
Eps8l2	4.77516	0.953374	0.313136	3.0446	0.00232993	0.0451468
Eif2b4	15.3242	1.10866	0.364218	3.04394	0.00233498	0.0451874
Spi1	36.2099	0.643932	0.211603	3.04312	0.00234138	0.0452132
Tk2	17.4337	1.26201	0.414726	3.04301	0.00234224	0.0452132
Gm16758	2.21226	-1.37252	0.451234	-3.04169	0.00235252	0.0453543
Ttc39a	2.20953	-1.36997	0.450491	-3.04106	0.00235743	0.0453917
Nudt10	1.78608	0.691484	0.227481	3.03974	0.00236784	0.0455086
Arhgap12	21.2611	1.18799	0.390863	3.03941	0.00237045	0.0455086
Msx1	1.47313	0.709682	0.233513	3.03915	0.00237244	0.0455086
Gm5464	0.827025	0.847628	0.279042	3.03764	0.00238442	0.0456237
Pdzd4	2.56022	0.953768	0.313947	3.03799	0.00238163	0.0456237
Def8	120.042	0.590476	0.194448	3.03668	0.00239198	0.045711
Usp2	2.82647	0.763171	0.251398	3.03571	0.00239973	0.0458019
Synpo2	1.43695	1.18493	0.390421	3.03501	0.00240527	0.0458503
Fgf3	1.12558	-1.03087	0.339785	-3.03388	0.00241429	0.0459648
Ide	56.2699	-0.66732	0.220081	-3.03216	0.00242813	0.0461707
Atoh8	3.07681	0.456132	0.150637	3.02801	0.00246168	0.0467505
Tdrp	1.064	0.794669	0.262552	3.02671	0.00247232	0.0468943
Ccnd1	17.5389	-1.02954	0.340484	-3.02376	0.00249651	0.0472942
Hmmr	0.908833	-1.24626	0.412494	-3.02127	0.00251717	0.0475676
Zfp318	17.0706	-0.891618	0.295088	-3.02154	0.00251494	0.0475676
Rpsa	17.7909	-0.260681	0.0863068	-3.0204	0.00252438	0.0476345
Zyx	84.3661	0.644829	0.213513	3.0201	0.00252695	0.0476345
Cyp4f13	16.5719	1.16685	0.386418	3.01965	0.00253064	0.0476453
Celsr3	2.8309	0.556828	0.184468	3.01856	0.00253978	0.0477585
Kcnn3	3.00529	0.462845	0.153366	3.01791	0.00254523	0.0478022
Gm8844	1.09993	1.02143	0.3385	3.01753	0.00254846	0.047804
Rps27a	6.20779	-0.886264	0.29388	-3.01574	0.00256355	0.047852
Itgal	1.52288	1.23019	0.407818	3.01652	0.00255698	0.047852
Armt1	10.7407	1.06202	0.352127	3.016	0.0025613	0.047852
Adra2a	3.69527	0.408209	0.13534	3.01618	0.00255985	0.047852
4930439A04Rik	1.03402	1.0263	0.340456	3.01449	0.00257413	0.0479908
Trmt13	9.61325	-0.878888	0.29163	-3.01371	0.00258073	0.0480551
Mmab	11.2688	1.11181	0.369135	3.01194	0.00259588	0.0482783
Fgf13	2.14492	0.767269	0.254831	3.0109	0.00260477	0.0483348
Mecomos	10.9799	-1.28244	0.425993	-3.01046	0.00260851	0.0483348
BC034090	1.53448	1.01594	0.337462	3.01054	0.00260784	0.0483348
Gas2l3	12.5513	-1.35789	0.451109	-3.0101	0.00261158	0.0483348
Nphs1	1.76858	0.603987	0.200772	3.00832	0.00262697	0.0485608
Cd1d1	23.729	1.24634	0.414521	3.00669	0.00264111	0.0487632
Exoc6	39.8509	0.676696	0.225093	3.0063	0.00264447	0.0487662
Calr-ps	1.58882	-0.721432	0.240032	-3.00557	0.00265086	0.0488252
Bend5	5.52655	1.45967	0.485765	3.00489	0.00265675	0.0488745
Ngly1	25.989	0.851132	0.283441	3.00286	0.00267458	0.0490844
Bri3	3.73458	0.617406	0.205596	3.003	0.00267328	0.0490844
Trdmt1	3.70867	-1.35458	0.451191	-3.00223	0.00268007	0.0491261
Capn3	0.962557	1.29623	0.432275	2.99863	0.002712	0.0495329
Hpse	1.96282	-0.947649	0.315954	-2.99932	0.0027058	0.0495329
Smurf2	19.792	0.743924	0.248062	2.99894	0.00270919	0.0495329
Arl13b	5.54402	1.42357	0.474919	2.9975	0.00272204	0.0496569
Tes	21.0083	0.862664	0.287867	2.99674	0.00272881	0.0497211
Nfkbiz	16.941	-0.785489	0.262195	-2.99582	0.00273711	0.0497534
Selp	38.1257	1.01836	0.339889	2.99615	0.00273416	0.0497534
Gcnt2	147.372	0.433373	0.14481	2.9927	0.00276522	0.0502047
Eif3f	120.671	0.344994	0.115341	2.99108	0.00277989	0.0504071
Arhgap18	22.7924	0.963835	0.322272	2.99075	0.00278297	0.0504071
Sobp	1.94654	0.518831	0.17351	2.99021	0.00278785	0.0504357
Pi4k2b	8.58097	0.69564	0.232739	2.98893	0.00279956	0.0505876
Nutf2	3.99369	1.36858	0.458118	2.98739	0.00281373	0.0506577
Lonp2	58.1582	0.636659	0.213134	2.98713	0.00281612	0.0506577
Plk5	1.3255	0.697481	0.233494	2.98715	0.0028159	0.0506577
Tm6sf1	8.84004	-1.2098	0.405013	-2.98706	0.00281671	0.0506577
Ptprn2	1.69071	0.606643	0.203195	2.98552	0.00283097	0.0507348
Slc4a3	2.61743	1.09785	0.367713	2.98562	0.00283005	0.0507348
Rps20	87.0918	-0.21764	0.0728888	-2.98591	0.00282733	0.0507348
Gm22744	0.870268	-1.88432	0.63126	-2.98502	0.00283558	0.0507579
Stxbp3	11.616	1.17654	0.394407	2.98307	0.00285375	0.0509298
Grin3a	2.83694	0.701179	0.235093	2.98256	0.00285853	0.0509298
St13	52.111	-0.54926	0.184102	-2.98346	0.00285012	0.0509298
Wdr34	8.11365	1.09499	0.36711	2.98274	0.00285684	0.0509298
Tex22	0.993354	0.871694	0.292383	2.98134	0.00286988	0.0510725
B230354K17Rik	14.9477	1.23651	0.414825	2.98081	0.00287486	0.0510977
Itga9	10.201	-0.639559	0.214583	-2.98048	0.00287799	0.0510977
Vav1	50.8678	0.727829	0.244381	2.97825	0.002899	0.051411
Casp4	19.3987	1.06938	0.359167	2.97738	0.00290722	0.05146
Msc	0.991577	0.80338	0.26984	2.97725	0.00290851	0.05146
Pemt	2.59483	1.14843	0.385846	2.97639	0.00291662	0.0515439
Eda2r	1.09189	-1.87343	0.629557	-2.97579	0.00292236	0.0515855
Gm16464	1.10317	1.49202	0.50161	2.97447	0.00293496	0.0517482
Pip5k1b	8.15769	1.00961	0.339603	2.97292	0.00294978	0.0519495
Grip1	1.50028	0.670697	0.225658	2.97218	0.00295691	0.052015
Capg	62.4131	0.703046	0.236576	2.97175	0.00296108	0.0520284
Elavl2	3.79438	0.412045	0.138695	2.97086	0.00296966	0.0521192
Gal3st1	1.8364	0.64021	0.215535	2.97033	0.00297484	0.0521503
Cdc7	8.32916	-1.95943	0.659791	-2.96978	0.00298015	0.0521833
Tlr6	0.641094	1.36167	0.458691	2.96861	0.00299154	0.0523228
Siah1a	6.62701	1.53393	0.516801	2.96812	0.00299625	0.0523452
Irs1	2.54315	0.570901	0.19246	2.96633	0.00301375	0.0524112
Cnr1	1.29148	0.850925	0.286776	2.96721	0.00300511	0.0524112
Hoxc5	1.50207	0.882088	0.297339	2.96661	0.00301104	0.0524112
Satb2	2.95707	0.58525	0.197266	2.9668	0.00300914	0.0524112
Sf3b1	179.061	0.347742	0.11727	2.9653	0.00302388	0.0525275
Abcg1	41.0778	-0.709368	0.239357	-2.96365	0.00304017	0.0527503
Aldoart1	7.96446	0.4669	0.157572	2.96309	0.00304569	0.052784
Ptprb	2.22169	0.533088	0.17993	2.96275	0.00304902	0.052784
Fam118a	4.71739	-0.947596	0.319922	-2.96196	0.00305692	0.0528608
Tln1	360.865	0.26978	0.0911065	2.96115	0.00306488	0.0529386
RP23-134H19.3	4.28149	-1.21138	0.409216	-2.96025	0.00307385	0.0530335
Gm5844	2.96646	-0.493845	0.166915	-2.95867	0.00308973	0.0531273
Ifitm3	127.851	-0.334082	0.11289	-2.95935	0.00308289	0.0531273
Adamts8	3.71562	0.460867	0.155758	2.95886	0.00308778	0.0531273
Zxdb	4.95643	0.480844	0.162659	2.95616	0.003115	0.0535015
Cd84	41.9294	0.699861	0.237149	2.95114	0.003166	0.0543165
Zswim8	17.0481	0.878311	0.297908	2.94827	0.0031956	0.0547627
Sae1	35.1776	-0.926572	0.314457	-2.94657	0.00321316	0.0549403
Nfkbid	6.12079	-1.15886	0.39327	-2.94672	0.00321166	0.0549403
Lrp10	44.3919	0.778522	0.264391	2.94458	0.00323391	0.0552332
Wasf3	1.25507	0.67116	0.227999	2.9437	0.00324316	0.0553295
Barhl1	2.67193	0.501036	0.170326	2.94163	0.00326485	0.0556373
Parl	16.9195	0.895609	0.304626	2.94002	0.00328189	0.0558652
Ltn1	22.4122	0.942885	0.320778	2.93937	0.00328878	0.0559202
Gng4	2.2041	0.615058	0.209362	2.93777	0.00330586	0.0561481
5031439G07Rik	17.7795	0.809254	0.275501	2.93739	0.00330987	0.0561538
Lefty2	1.09916	0.884379	0.301277	2.93544	0.0033308	0.0564461
Ahcy	2.31435	-1.31414	0.448017	-2.93324	0.00335447	0.0567214
Tnfsf13	2.24026	-1.51245	0.515582	-2.93349	0.00335174	0.0567214
Wnt4	3.24811	0.493909	0.168407	2.93282	0.00335899	0.056735
Adam11	11.3358	0.863539	0.294632	2.9309	0.00337977	0.0570229
Sox2	2.19664	0.516188	0.176308	2.92776	0.0034141	0.0575386
Aplf	3.15461	1.5651	0.534647	2.92735	0.00341865	0.0575517
Rarb	7.73254	1.23384	0.42165	2.92622	0.00343111	0.0576978
Nr4a3	2.2772	0.489831	0.16742	2.92576	0.00343611	0.0577183
Slc16a10	2.89848	-0.777597	0.266093	-2.92228	0.00347484	0.0582768
Gm960	1.25034	1.07373	0.367454	2.92208	0.00347699	0.0582768
Gm4750	4.76299	0.380702	0.130325	2.92118	0.00348709	0.058382
Csf2rb	12.155	-1.2782	0.437671	-2.92046	0.00349511	0.0584521
Nlrx1	6.02774	1.62268	0.555697	2.92007	0.00349951	0.0584618
Ascl4	3.90485	0.403558	0.138221	2.91966	0.00350418	0.0584757
Pde12	8.26389	-0.932114	0.319303	-2.91921	0.00350919	0.0584954
Gm11915	1.37394	0.702847	0.240847	2.91823	0.0035202	0.0585942
Mt1	1.84378	2.46435	0.844532	2.918	0.00352279	0.0585942
Prkar1a	100.539	0.489125	0.167718	2.91635	0.00354151	0.0587775
Mmp25	1.58592	0.811145	0.278109	2.91664	0.00353825	0.0587775
Irx3	1.64973	0.592213	0.203165	2.91493	0.00355766	0.0588273
Myl12b	47.3077	0.445759	0.152932	2.91475	0.00355977	0.0588273
Zfp597	6.03071	2.05706	0.705599	2.91533	0.00355308	0.0588273
Otop1	1.16983	0.623532	0.213924	2.91473	0.00355992	0.0588273
Plac8	12.7876	-1.2306	0.422697	-2.91132	0.0035991	0.059083
Srl	2.53161	-1.0533	0.361728	-2.91187	0.00359276	0.059083
H2afy	144.846	-0.391436	0.134422	-2.912	0.00359124	0.059083
Smarca1	0.863043	1.6054	0.551483	2.91106	0.0036021	0.059083
Ccbl2	4.87956	-1.35975	0.467116	-2.91095	0.00360337	0.059083
Kbtbd8	1.52114	1.55379	0.533782	2.91091	0.00360383	0.059083
Dact3	5.39525	0.418159	0.143663	2.91069	0.00360635	0.059083
Mtap7d3	7.00726	2.07607	0.712785	2.91261	0.00358418	0.059083
Gm37352	11.3733	-1.19611	0.411031	-2.91002	0.0036141	0.0591403
Syf2	27.9789	0.709347	0.243786	2.90971	0.00361759	0.0591403
Rwdd2a	0.787732	1.53602	0.528224	2.90789	0.00363872	0.0594221
Mcm3	46.923	-0.969623	0.333567	-2.90683	0.00365115	0.0595613
Reln	3.72108	0.372973	0.128446	2.90373	0.00368746	0.0600894
Sntb2	3.43194	0.662405	0.228162	2.90322	0.00369351	0.0601239
Myh8	2.2585	0.50855	0.175223	2.9023	0.00370437	0.0602365
Kif1a	2.56399	0.477661	0.164712	2.89998	0.00373181	0.0603458
Gm14230	2.00786	-1.98549	0.684453	-2.90084	0.00372168	0.0603458
2610037D02Rik	2.47772	1.58424	0.546229	2.90033	0.0037277	0.0603458
Spta1	1.00945	0.793546	0.273662	2.89973	0.00373481	0.0603458
Pa2g4	24.4324	-0.67239	0.231841	-2.90022	0.00372897	0.0603458
Ccdc130	6.54614	1.36598	0.470929	2.90061	0.00372435	0.0603458
Foxk2	14.1489	-0.586425	0.202294	-2.89888	0.00374499	0.0603914
Adamts1	0.811529	-1.17707	0.406093	-2.89853	0.00374915	0.0603914
9330020H09Rik	1.37186	-0.982718	0.339043	-2.8985	0.0037495	0.0603914
Syn2	2.66594	0.464731	0.160415	2.89705	0.00376695	0.0603959
Adcyap1	1.48109	0.706703	0.243958	2.89683	0.00376955	0.0603959
3110043O21Rik	4.8673	1.27681	0.440678	2.89738	0.00376291	0.0603959
Suv420h1	36.8096	0.667188	0.230262	2.89752	0.00376123	0.0603959
Foxc1	3.61869	0.371982	0.128391	2.89727	0.00376431	0.0603959
Cit	5.75428	-0.565019	0.195115	-2.89582	0.00378164	0.060526
Add1	75.8119	0.602019	0.207923	2.8954	0.00378678	0.0605449
Rpl36a-ps2	22.0354	-0.224414	0.0775628	-2.89332	0.00381189	0.0608826
Srpk3	1.1057	-1.88883	0.653527	-2.89021	0.00384979	0.0614237
Rgag4	13.3876	0.938014	0.324763	2.8883	0.00387328	0.0615413
Mif	12.7252	-0.450231	0.155872	-2.88847	0.00387124	0.0615413
Spc24	2.21326	-1.15315	0.399183	-2.88878	0.00386743	0.0615413
Shank2	3.01882	0.423016	0.146419	2.88909	0.00386363	0.0615413
Gm8835	1.02328	1.00303	0.347507	2.88637	0.00389713	0.0615996
Ccdc93	18.249	0.951474	0.329589	2.88685	0.00389123	0.0615996
Slc9a2	2.64037	0.55626	0.192707	2.88657	0.0038947	0.0615996
Uba52	6.28511	-0.600451	0.208027	-2.88641	0.00389661	0.0615996
Pcnxl2	2.22926	0.58162	0.201421	2.88758	0.00388212	0.0615996
Crmp1	3.73736	0.426045	0.147664	2.88523	0.00391124	0.0616472
Neurod2	3.15972	0.42322	0.146663	2.88566	0.00390591	0.0616472
Rps6ka4	12.4055	0.660251	0.228844	2.88515	0.00391225	0.0616472
Mblac2	7.91402	0.770223	0.267002	2.88471	0.00391774	0.0616701
Mef2c	89.4568	0.493353	0.171173	2.88219	0.00394921	0.0621015
Tmem181c-ps	1.73693	0.585581	0.2032	2.88179	0.00395418	0.0621156
Tmem86a	5.64889	1.64987	0.572595	2.8814	0.00395917	0.06213
Plac1	1.09695	0.866992	0.300974	2.88062	0.00396898	0.06222
Pcdh9	0.875553	0.758969	0.263632	2.8789	0.00399067	0.0622226
Slc25a32	7.03218	0.915111	0.317766	2.87983	0.00397896	0.0622226
Slc39a14	3.2242	-1.17958	0.409767	-2.87867	0.00399359	0.0622226
Gmds	12.1469	-0.905174	0.314391	-2.87913	0.00398769	0.0622226
Ccsap	2.44985	-0.885896	0.3077	-2.87909	0.00398827	0.0622226
Flrt2	0.990715	0.753959	0.261848	2.87937	0.00398466	0.0622226
Dnmt1	54.4266	-0.715877	0.249021	-2.87477	0.0040432	0.0624205
Rps11	75.5188	-0.184457	0.0641535	-2.87524	0.00403721	0.0624205
Cdc25b	8.54801	-1.19273	0.414591	-2.87688	0.00401628	0.0624205
Suv39h2	1.74273	-1.62993	0.566651	-2.87642	0.00402213	0.0624205
Gm26510	9.40164	1.21309	0.421979	2.87477	0.00404328	0.0624205
Rell1	6.7877	0.917091	0.318868	2.87608	0.00402642	0.0624205
Plekhg2	2.2676	-1.14482	0.398267	-2.87451	0.00404657	0.0624205
Amn	1.79347	0.578522	0.201263	2.87446	0.00404717	0.0624205
C1ql2	2.39699	0.520071	0.180909	2.87477	0.00404325	0.0624205
Gm10138	1.5434	-1.9824	0.689625	-2.8746	0.00404542	0.0624205
Lhx6	2.48007	0.494776	0.172255	2.87235	0.00407432	0.0626881
Slc30a1	5.29891	1.13763	0.396089	2.87215	0.00407684	0.0626881
F13a1	0.714794	0.929954	0.323756	2.87239	0.0040738	0.0626881
Zfp236	19.0241	0.820988	0.285924	2.87135	0.00408721	0.0627843
Sla	27.5035	1.0279	0.358115	2.87032	0.00410063	0.0629271
Dlx1	1.25457	0.658646	0.229568	2.86907	0.00411684	0.0630268
Dcdc2a	1.27793	0.707588	0.246644	2.86886	0.00411951	0.0630268
Tnfsf13os	3.75994	-1.61151	0.561645	-2.86927	0.00411422	0.0630268
Tacc3	5.58269	-2.38745	0.832406	-2.86813	0.00412904	0.063071
Dusp23	7.26473	1.1005	0.383757	2.86769	0.00413479	0.063071
Rps10-ps1	18.4866	-0.227295	0.0792529	-2.86798	0.00413107	0.063071
Gadd45a	2.85954	1.89896	0.662364	2.86694	0.00414456	0.063157
Epb4.1l2	13.0626	-1.2589	0.439226	-2.86618	0.00415455	0.0632334
Cilp2	4.39887	0.389883	0.136041	2.86593	0.00415786	0.0632334
Tbx2	3.73852	0.438108	0.152951	2.86436	0.00417846	0.0634835
Hadhb	6.32298	0.867939	0.303048	2.86403	0.00418285	0.063487
Nedd4	179.559	-0.36224	0.126605	-2.86118	0.00422066	0.0636643
Gm14586	11.7776	-0.264183	0.0923408	-2.86095	0.00422372	0.0636643
Camsap2	1.71874	0.749384	0.261919	2.86113	0.00422136	0.0636643
Mybpc3	1.702	0.709684	0.24804	2.86117	0.00422082	0.0636643
Eapp	15.9408	1.04678	0.365808	2.86156	0.00421566	0.0636643
Hmgb2	4.45556	-0.908957	0.317634	-2.86165	0.00421447	0.0636643
Spata31d1b	1.29418	0.628925	0.2198	2.86136	0.00421832	0.0636643
Cradd	2.87986	-1.67724	0.586434	-2.86006	0.00423564	0.0636947
Myrf	2.0172	0.540022	0.188815	2.86006	0.00423558	0.0636947
Egr4	3.53799	0.396795	0.138746	2.85986	0.00423825	0.0636947
Sema5b	1.24989	0.656865	0.229786	2.85859	0.00425524	0.0638871
Hrk	4.52476	0.392632	0.137397	2.85765	0.00426793	0.063944
Gata6	4.33132	0.362812	0.126956	2.85777	0.00426629	0.063944
Lsm4	32.578	0.499841	0.17493	2.85738	0.00427159	0.063944
Samsn1	62.1242	0.616299	0.215716	2.85699	0.00427683	0.0639598
C530008M17Rik	18.3198	-0.743316	0.26026	-2.85605	0.00428949	0.0640864
Apcdd1	0.986537	1.10803	0.388069	2.85523	0.00430052	0.0641883
Gm10382	2.8271	-0.829513	0.290613	-2.85436	0.00431241	0.0643028
Zdhhc20	25.3406	0.742078	0.260029	2.85383	0.00431962	0.0643475
Mir6240	14.6683	-0.181499	0.0636067	-2.85346	0.00432464	0.0643595
Rufy4	1.60523	1.18203	0.41441	2.85231	0.00434034	0.0644924
Rpsa-ps10	6.69897	-0.28447	0.0997378	-2.85218	0.00434201	0.0644924
Ubc	25.4326	-0.483976	0.169722	-2.85158	0.00435028	0.0645524
Tgfbi	19.0559	1.0115	0.354851	2.8505	0.0043651	0.0647094
Zfp648	1.63079	0.602263	0.211523	2.84727	0.00440962	0.0653059
Cd40	1.1522	0.625746	0.219874	2.84592	0.00442828	0.065487
RP24-162F23.9	0.981756	0.748748	0.263109	2.84577	0.00443042	0.065487
Fut11	9.09809	-1.43175	0.503282	-2.84483	0.00444347	0.0656164
Zfp14	1.75828	2.37466	0.834824	2.8445	0.00444806	0.0656206
Smim5	8.12376	-1.84724	0.649608	-2.84362	0.00446047	0.0656759
Lipe	12.8917	0.745819	0.262391	2.84239	0.00447761	0.0656759
Ttl	7.02949	-0.980045	0.344621	-2.84383	0.00445742	0.0656759
Pard3	5.60173	0.316009	0.111152	2.84303	0.00446864	0.0656759
H2-Q5	30.8276	0.364291	0.128157	2.84253	0.00447573	0.0656759
Parvb	1.97899	0.650763	0.228914	2.84283	0.00447154	0.0656759
Polr2c	4.59937	0.963736	0.339197	2.84123	0.00449397	0.0658526
mt-Nd4	64.8475	0.282325	0.0993989	2.84032	0.00450685	0.0659148
Snapc1	8.20357	1.36711	0.481311	2.84039	0.00450591	0.0659148
Mob3a	18.7025	0.780005	0.274679	2.83969	0.00451567	0.0659807
Fignl1	2.62734	-3.00735	1.05979	-2.8377	0.00454399	0.066331
9230116N13Rik	4.18465	1.29353	0.455984	2.83679	0.004557	0.0664573
Gm7308	4.76633	0.425416	0.149998	2.83614	0.00456618	0.0665277
Ate1	23.788	0.887732	0.313206	2.83434	0.00459208	0.0668413
Parm1	1.19845	0.931964	0.328967	2.833	0.00461139	0.0670584
Iqsec3	5.2719	0.374272	0.132193	2.83125	0.00463665	0.0673105
Pou2f1	24.0534	0.861158	0.304168	2.83119	0.00463755	0.0673105
Rps15	57.4205	-0.196074	0.0692735	-2.83043	0.00464857	0.0674064
Gm12459	1.42235	0.681876	0.240959	2.82985	0.00465703	0.0674651
Dnah9	1.21517	0.65361	0.231017	2.82928	0.00466534	0.0675056
Trim12a	18.7711	0.674801	0.238526	2.82905	0.00466867	0.0675056
Clk1	113.593	0.404319	0.142964	2.82812	0.00468223	0.0676376
Malt1	10.8703	0.857792	0.303658	2.82486	0.00473012	0.0676783
Gipc3	3.46888	0.559149	0.197956	2.82461	0.00473381	0.0676783
Sgsh	9.35983	0.845058	0.298941	2.82684	0.00470097	0.0676783
Kcne2	1.04557	0.740534	0.262066	2.82575	0.00471699	0.0676783
Muc13	98.4661	0.606176	0.214539	2.82548	0.00472092	0.0676783
Gm5514	3.30718	0.865661	0.306373	2.82552	0.00472045	0.0676783
Gm26793	1.02848	0.744861	0.263518	2.8266	0.00470446	0.0676783
Zfp729b	9.61906	1.27016	0.449493	2.82577	0.00471671	0.0676783
Mical2	1.45886	-1.07381	0.379832	-2.82708	0.00469751	0.0676783
Cabp1	1.85611	0.513749	0.181832	2.82541	0.00472204	0.0676783
Gm28933	5.44797	1.14215	0.404295	2.82504	0.00472751	0.0676783
Taok3	55.4219	0.635532	0.225025	2.82427	0.00473881	0.0676865
Slc9b2	2.16779	1.24932	0.442408	2.8239	0.00474426	0.0677011
Rpl37a	7.36462	-0.339244	0.120167	-2.8231	0.00475619	0.0678078
Hp1bp3	82.8867	0.469305	0.166302	2.82201	0.00477237	0.0679752
Gm11993	2.68631	1.05903	0.375331	2.8216	0.00477849	0.0679988
Shisa6	1.25799	0.699108	0.247832	2.8209	0.00478896	0.0680844
Cyb5d1	2.53033	1.1991	0.425194	2.82012	0.00480053	0.0681853
Foxo6	3.46228	0.40818	0.144761	2.81968	0.00480715	0.0682159
Mocos	5.22635	1.21923	0.432498	2.81904	0.00481682	0.0682264
Kndc1	1.82495	0.589557	0.209128	2.81911	0.00481567	0.0682264
Fzd8	6.25557	0.559046	0.198339	2.81864	0.00482279	0.0682476
Adgrg2	2.06391	-1.01816	0.361277	-2.81823	0.00482888	0.0682555
Ammecr1	4.84916	0.974895	0.345952	2.81801	0.00483229	0.0682555
Plxdc2	37.6788	-0.94528	0.335528	-2.8173	0.00484299	0.0683435
Trpc6	42.1743	0.785127	0.27876	2.8165	0.00485504	0.0684503
3110082I17Rik	13.9217	-1.39031	0.49395	-2.81468	0.00488252	0.0687742
Ptpro	1.6416	0.595773	0.211693	2.81432	0.00488805	0.0687886
Phykpl	19.5811	-0.991495	0.352462	-2.81305	0.00490736	0.0689383
Ccdc85a	1.73197	0.672026	0.238901	2.81299	0.00490827	0.0689383
Cbx7	34.7684	0.795931	0.282974	2.81273	0.00491223	0.0689383
Neurl2	0.934405	-1.3494	0.479987	-2.81132	0.0049338	0.0691773
Vasn	13.4595	0.741307	0.264035	2.8076	0.00499116	0.0699175
Exoc5	17.6578	0.979931	0.349132	2.80676	0.00500419	0.0700357
Rps7	29.9181	-0.176515	0.0628977	-2.80638	0.00501018	0.0700554
Pcdh19	2.4945	0.459138	0.163629	2.80598	0.00501644	0.0700787
Rtn4ip1	5.21526	-1.41159	0.503208	-2.80517	0.00502894	0.0701891
Slc16a3	4.62258	0.528639	0.188524	2.8041	0.00504571	0.0703233
Arhgap26	25.8756	0.800135	0.285388	2.80368	0.00505237	0.0703233
4933406C10Rik	1.43326	1.34813	0.480806	2.8039	0.00504883	0.0703233
Cars	13.1806	-1.38542	0.494593	-2.80113	0.00509239	0.0708153
D8Ertd82e	1.95885	0.63017	0.224993	2.80084	0.00509699	0.0708153
Atg7	25.4026	0.752957	0.268871	2.80044	0.00510333	0.0708389
Nmral1	10.7968	-1.21875	0.43531	-2.79972	0.00511469	0.070932
Dusp9	1.32403	0.704936	0.25182	2.79937	0.00512026	0.0709449
Rbm20	1.85514	0.508476	0.181673	2.79885	0.00512856	0.0709954
Slc25a16	4.16961	0.960647	0.343545	2.79627	0.00516955	0.0714333
Pdxk	31.5683	-0.836277	0.299053	-2.79641	0.00516732	0.0714333
Orai2	13.3017	0.879632	0.314606	2.79598	0.00517424	0.0714335
Usmg5	2.70187	-0.507396	0.181601	-2.79402	0.00520572	0.0717384
Tmem59	86.1325	0.435125	0.15572	2.79429	0.00520143	0.0717384
Tpt1	21.361	-0.283197	0.101374	-2.79358	0.00521277	0.0717708
Ginm1	7.85884	1.25891	0.450924	2.79184	0.0052409	0.0719634
Tbc1d10a	8.3194	1.2589	0.450867	2.79217	0.00523555	0.0719634
Sfrp5	1.70497	0.553158	0.198131	2.79188	0.00524031	0.0719634
Plag1	31.6777	0.974881	0.349307	2.7909	0.00525621	0.0721088
Slc26a1	1.34627	1.95384	0.700354	2.78979	0.00527417	0.0722902
Gm15751	0.955243	-1.4315	0.513183	-2.78946	0.00527964	0.0723003
Cyp4f17	3.24527	-1.09611	0.39302	-2.78894	0.00528816	0.0723521
Arhgap6	19.3032	0.769778	0.276043	2.78862	0.00529338	0.0723587
Hunk	1.39544	0.641406	0.230112	2.78737	0.00531382	0.0725731
Atp2b4	69.7374	0.444614	0.159601	2.78579	0.00533981	0.0728629
Gm6420	2.50288	0.466152	0.167427	2.78421	0.00536588	0.0730879
Plekhf1	0.749397	-2.3162	0.831828	-2.78448	0.00536144	0.0730879
Fermt1	1.33263	0.685411	0.24627	2.78317	0.00538312	0.0731922
Nop10	24.0379	-0.541988	0.194722	-2.78339	0.00537937	0.0731922
Odf2l	5.40726	-1.46241	0.525585	-2.78244	0.00539522	0.0732915
Trim12c	18.7783	0.841326	0.302418	2.78199	0.0054026	0.0733265
E2f5	5.81273	0.851623	0.306213	2.78114	0.00541676	0.073441
Foxa1	4.43963	0.371414	0.133558	2.78091	0.00542065	0.073441
Gm6368	25.0119	-0.273681	0.0984268	-2.78056	0.00542656	0.0734558
Kctd17	7.18373	-0.593215	0.213388	-2.77998	0.00543616	0.0735206
Dtx1	2.24934	0.56828	0.204465	2.77935	0.00544676	0.0735987
Prmt2	13.0513	0.937787	0.337509	2.77855	0.00546014	0.0736491
Aire	1.4343	0.716895	0.258005	2.77861	0.00545917	0.0736491
Gtf2ird1	16.9469	-0.703597	0.25326	-2.77816	0.00546682	0.0736742
Lrp3	3.65279	0.386731	0.139231	2.77761	0.00547604	0.0737333
Coro6	1.86173	0.589563	0.212339	2.77651	0.00549455	0.0739175
Apc2	5.8416	-0.568613	0.204899	-2.77508	0.00551874	0.0741774
Pcdhga6	1.47157	1.17446	0.423349	2.77422	0.00553347	0.0742448
Nptx2	2.23234	0.479316	0.172764	2.7744	0.00553039	0.0742448
Csf3r	27.0759	-0.744555	0.268432	-2.77372	0.00554197	0.0742935
Gm5644	10.7943	0.439756	0.158596	2.7728	0.00555762	0.0743728
A730013G03Rik	1.6091	0.606063	0.218562	2.77296	0.00555494	0.0743728
Apitd1	2.638	-0.942657	0.340062	-2.77202	0.00557099	0.0744864
Dchs2	0.969299	0.754694	0.272365	2.77089	0.00559031	0.074614
Scnn1a	2.70749	0.657659	0.237341	2.77095	0.00558932	0.074614
Lrrc66	2.59523	-1.83505	0.662829	-2.76851	0.00563139	0.0750719
Prss16	1.39724	0.725629	0.262118	2.76833	0.00563445	0.0750719
Tcam1	2.9222	-1.39516	0.504138	-2.76742	0.0056502	0.0751568
Mark4	6.85701	0.681364	0.246211	2.76739	0.00565066	0.0751568
Gm20699	1.33273	-2.69919	0.975734	-2.76631	0.00566941	0.0753338
Tmem125	1.61166	0.617045	0.223077	2.76606	0.00567384	0.0753338
Ifitm2	41.0479	-0.305935	0.110666	-2.7645	0.00570096	0.0756282
Papln	2.36269	0.478043	0.17295	2.76406	0.00570878	0.0756661
Eif3d	44.6572	0.572628	0.207248	2.76302	0.005727	0.0758417
Ormdl1	7.22728	1.40272	0.508175	2.76031	0.00577458	0.0763395
Atp1b1	1.10475	0.768172	0.278263	2.76059	0.00576965	0.0763395
Enthd2	13.0931	0.939674	0.340589	2.75897	0.00579844	0.0765224
Itsn2	49.7892	0.594138	0.215329	2.75921	0.00579411	0.0765224
Ctse	11.4219	0.927083	0.336106	2.7583	0.00581025	0.076612
Neat1	174.267	-0.471826	0.171092	-2.75774	0.00582028	0.076612
Tmem170	1.34659	1.13341	0.410972	2.75789	0.00581762	0.076612
Extl2	10.8998	-0.920584	0.333905	-2.75703	0.00583297	0.0766756
Taf1	25.5535	0.808045	0.293099	2.7569	0.00583516	0.0766756
Gcsh	11.1907	-0.889109	0.322926	-2.75329	0.00589991	0.0773331
Clip4	1.56618	0.933417	0.339056	2.75299	0.00590546	0.0773331
Vav2	6.61479	-0.822247	0.298646	-2.75325	0.00590077	0.0773331
Cdh20	1.54545	0.545339	0.198068	2.75329	0.00589998	0.0773331
Scn5a	3.50076	0.379076	0.137755	2.75182	0.00592655	0.077344
Ttc21a	2.91635	0.431828	0.156912	2.75204	0.00592246	0.077344
Sbk1	2.07221	-1.30895	0.475529	-2.75262	0.00591204	0.077344
Myo1h	2.98492	-0.73222	0.266071	-2.75197	0.00592377	0.077344
Enpp1	2.25892	-1.02886	0.374244	-2.74917	0.00597469	0.0778393
Lmtk3	4.19129	0.377952	0.137469	2.74937	0.00597108	0.0778393
Arhgap1	29.6282	0.86012	0.313041	2.74763	0.00600282	0.078139
Pnkp	14.9579	1.03316	0.376107	2.74698	0.00601476	0.0782277
Tmem245	43.298	-0.491898	0.179101	-2.74648	0.00602384	0.0782791
Maneal	0.652822	0.894754	0.325955	2.74503	0.00605061	0.0785601
Nck2	9.09208	0.693683	0.25279	2.74411	0.00606754	0.078713
Gm4992	2.21138	0.914247	0.333397	2.74222	0.00610263	0.0791011
Enox1	1.82674	0.527511	0.192398	2.74176	0.00611102	0.0791426
Serp2	0.977796	0.809364	0.295245	2.74133	0.00611913	0.0791806
Unc13d	76.6436	0.491487	0.179329	2.7407	0.00613077	0.0792639
Mrs2	7.05005	0.839056	0.306396	2.73847	0.00617257	0.0797369
Gm37409	2.04073	2.19759	0.803402	2.73535	0.00623137	0.0802054
Atp6v1d	20.9103	1.01409	0.370821	2.73472	0.00624325	0.0802054
St8sia2	1.42387	0.793314	0.290093	2.73469	0.00624386	0.0802054
Fzd5	2.4261	0.848147	0.310006	2.73591	0.00622082	0.0802054
Adgrl4	158.455	0.439747	0.160808	2.7346	0.00624561	0.0802054
Tor1aip2	24.3742	-0.73285	0.267845	-2.7361	0.00621731	0.0802054
Fgfrl1	6.08244	0.804705	0.294202	2.73521	0.00623406	0.0802054
Dok7	1.80273	0.643727	0.23552	2.73322	0.00627184	0.0804412
Rps12-ps3	1.84291	-0.522886	0.191317	-2.73308	0.00627451	0.0804412
Mir99ahg	24.8949	0.71745	0.26266	2.73148	0.00630497	0.0807639
Kif22	1.24644	-1.61543	0.591473	-2.73121	0.0063103	0.0807645
Gm2962	3.09372	-0.547869	0.200631	-2.73073	0.0063195	0.0808144
Wdr33	33.3002	0.616638	0.225851	2.73029	0.00632793	0.0808545
Aldh5a1	2.53157	0.686339	0.251458	2.72944	0.00634418	0.0809494
Arhgap20	1.06794	0.660753	0.242092	2.72935	0.00634596	0.0809494
Lrrc4	3.73873	-1.21691	0.445974	-2.72866	0.00635919	0.0810505
Etv4	2.60083	0.612753	0.224625	2.72789	0.0063741	0.0811051
Nog	1.61578	0.589966	0.216259	2.72805	0.00637102	0.0811051
Wwc2	17.8948	0.59434	0.217935	2.72715	0.0063884	0.0812193
Gm21887	1.59384	0.636958	0.233587	2.72685	0.00639414	0.0812247
Ino80	14.796	-0.678613	0.248892	-2.72654	0.0064002	0.0812341
Eef2	658.359	0.193247	0.0709323	2.72439	0.00644208	0.0813293
H2-Q6	141.156	0.330392	0.12128	2.72421	0.00644552	0.0813293
Mapk8ip1	1.74008	0.787198	0.289009	2.72378	0.00645398	0.0813293
AI467606	37.9687	0.917073	0.336682	2.72386	0.00645248	0.0813293
Psen2	10.3519	1.09318	0.401134	2.72521	0.00642598	0.0813293
Ralbp1	24.1773	0.736157	0.270248	2.724	0.00644961	0.0813293
Rbl1	11.5875	-0.782023	0.286891	-2.72585	0.00641354	0.0813293
Hap1	2.02465	0.700157	0.257062	2.72369	0.00645563	0.0813293
Kif18a	1.78313	-2.40701	0.883647	-2.72395	0.00645071	0.0813293
Copg2	19.2265	0.91061	0.334526	2.72209	0.00648705	0.0815904
Kif26b	1.88387	0.582813	0.214087	2.72232	0.00648258	0.0815904
Tcf7l1	11.4511	0.288693	0.106143	2.71985	0.00653107	0.0820765
Zmynd15	2.50429	-1.00051	0.368079	-2.71819	0.006564	0.0824224
Ppa1	39.9124	-0.765812	0.281771	-2.71785	0.00657068	0.0824385
Krt1	1.34409	0.800204	0.294496	2.7172	0.00658362	0.0825331
Heatr5a	50.4817	0.541172	0.199254	2.716	0.00660763	0.0827662
Fev	2.2265	0.488592	0.179936	2.71537	0.00662011	0.0828544
Filip1l	4.02147	1.1629	0.428326	2.715	0.00662759	0.0828801
Gas5	127.444	-0.296908	0.109428	-2.71327	0.0066623	0.0832461
Tmem62	5.22372	1.05797	0.389968	2.71296	0.00666852	0.0832557
RP23-235E15.1	18.0659	-0.235201	0.0867164	-2.7123	0.00668174	0.0833128
RP24-330A11.12	3.03258	-1.77706	0.655212	-2.71219	0.00668401	0.0833128
4933427G23Rik	1.34108	0.80699	0.297609	2.71158	0.00669638	0.0833989
Elfn2	2.57909	0.471095	0.173791	2.7107	0.00671412	0.0834938
Fbxo46	8.01652	0.803541	0.296438	2.71066	0.00671494	0.0834938
Btbd16	0.738866	1.23654	0.456248	2.71024	0.0067234	0.083531
Pspn	0.948	0.77595	0.286339	2.7099	0.00673044	0.0835505
Lrg1	0.741459	0.717396	0.264767	2.70954	0.00673769	0.0835725
Mc5r	4.54454	-1.31074	0.483801	-2.70926	0.00674342	0.0835758
Galnt12	9.54313	0.88757	0.327764	2.70795	0.00676994	0.0837684
Sugp2	81.6891	0.50123	0.185084	2.70812	0.0067666	0.0837684
Plch2	2.37121	0.468088	0.172886	2.70749	0.00677946	0.0838183
Efna2	1.18611	0.684468	0.253041	2.70497	0.00683107	0.0843654
Cwh43	1.54379	0.532164	0.196749	2.70479	0.00683476	0.0843654
Dysf	3.21069	0.402034	0.148745	2.70284	0.00687493	0.0847927
Hace1	10.5394	0.75849	0.280789	2.70128	0.00690722	0.0850535
Zfp667	3.8361	-1.47437	0.545757	-2.70152	0.00690233	0.0850535
Ccdc62	4.03713	1.44216	0.534091	2.70021	0.00692957	0.08526
1110038B12Rik	8.68969	-1.08716	0.402985	-2.69777	0.00698048	0.0856104
Fam179a	1.54078	0.553243	0.205044	2.69816	0.00697232	0.0856104
Rhoq	7.43023	-0.92704	0.343555	-2.69838	0.00696788	0.0856104
Alg14	2.30302	-2.30538	0.854546	-2.69778	0.0069804	0.0856104
Tbk1	35.6235	0.726345	0.269362	2.69654	0.00700638	0.0858591
Rad54l	6.10396	-1.24219	0.460807	-2.69568	0.00702442	0.0859426
H2-Q2	1.4022	0.599257	0.222347	2.69515	0.00703571	0.0859426
Gsg1l	4.18951	0.380857	0.141286	2.69565	0.00702517	0.0859426
Lemd3	8.34536	0.636753	0.236237	2.6954	0.00703047	0.0859426
Gps2	24.551	0.852638	0.316428	2.69457	0.00704794	0.0860232
Cemip	6.55613	0.313414	0.116356	2.69359	0.00706868	0.0862074
Ccdc122	3.11653	1.69922	0.630975	2.69301	0.00708097	0.0862884
Ccdc71l	11.4614	0.586593	0.217939	2.69154	0.00711226	0.0866005
Pcif1	33.9508	0.680818	0.253103	2.68988	0.00714768	0.086907
Vrk3	32.0133	0.862954	0.320821	2.68983	0.00714881	0.086907
Dcaf13	17.4728	0.924578	0.343817	2.68916	0.0071632	0.0869792
Rpl27a	15.9594	-0.65759	0.244546	-2.68902	0.00716614	0.0869792
Cpne7	1.66937	0.629723	0.234235	2.68842	0.00717904	0.0870665
Ankrd42	1.92815	0.892037	0.331879	2.68784	0.00719165	0.0871502
Arid4b	32.0246	0.584075	0.217482	2.68563	0.00723939	0.0876592
Kifc2	2.12403	1.08899	0.405686	2.68431	0.00726799	0.0879358
Gm24453	1.07238	-1.63051	0.60765	-2.6833	0.0072899	0.0881311
Asphd2	1.58743	0.634991	0.236911	2.68029	0.00735578	0.0887167
Ctcfl	0.997888	0.733322	0.273576	2.68051	0.0073511	0.0887167
Stat3	73.6705	0.519451	0.193767	2.6808	0.00734471	0.0887167
Pitx2	1.06156	1.19472	0.445968	2.67894	0.00738555	0.0889353
Cd96	6.00895	2.31102	0.862584	2.67918	0.00738017	0.0889353
Acpp	3.54827	1.41155	0.527009	2.67841	0.00739726	0.088936
Cmya5	0.699334	0.871267	0.325276	2.67854	0.00739429	0.088936
Xkr5	1.86785	0.831846	0.310674	2.67755	0.00741627	0.0890244
2007-09-01	29.8641	0.705514	0.263488	2.67759	0.0074153	0.0890244
Ccdc43	11.5558	0.94195	0.351836	2.67724	0.00742319	0.0890375
Nup62	25.3927	-0.936326	0.349801	-2.67674	0.00743425	0.0891001
Gm8392	1.79146	0.777767	0.290621	2.67622	0.00744576	0.0891681
Serpinh1	4.47028	-0.87427	0.326719	-2.67591	0.00745267	0.0891809
Hn1l	21.511	-1.09075	0.407925	-2.67389	0.00749769	0.0894392
Trp73os	0.928501	0.69418	0.259553	2.67452	0.00748356	0.0894392
Dock1	22.8966	-0.74215	0.277531	-2.67412	0.00749266	0.0894392
Capn11	0.753276	2.89222	1.08165	2.67389	0.00749766	0.0894392
Tti2	5.46721	1.03904	0.388763	2.67268	0.00752484	0.0895784
Nckap1l	75.6884	0.559495	0.20931	2.67304	0.00751664	0.0895784
St3gal1	98.2381	0.49693	0.185936	2.67258	0.00752696	0.0895784
Nkx6-1	3.36991	0.415544	0.155519	2.67198	0.00754062	0.0896712
AU040320	18.343	0.732137	0.274367	2.66846	0.00762006	0.0905453
Bax	11.0955	-0.817307	0.306317	-2.66817	0.0076265	0.0905513
Rps16	24.5753	-0.197937	0.0742047	-2.66745	0.00764302	0.090559
Podxl	7.9218	-1.16081	0.435191	-2.66736	0.00764494	0.090559
Mtcl1	3.572	0.451232	0.16916	2.66749	0.00764212	0.090559
Mme	2.48824	0.418401	0.156925	2.66625	0.00767035	0.0906328
Gm38327	0.961805	1.0803	0.405207	2.66605	0.00767491	0.0906328
P3h3	24.6604	-0.859128	0.322213	-2.66634	0.00766829	0.0906328
Traf3ip2	8.3539	0.817616	0.306593	2.66678	0.00765824	0.0906328
Rnpepl1	41.1905	0.638488	0.239537	2.66551	0.00768726	0.0907084
Rab21	11.4525	0.606024	0.22747	2.66419	0.00771737	0.0909935
Cd74	201.918	-0.912957	0.343015	-2.66157	0.00777771	0.0915773
Sdhaf3	3.46857	1.20222	0.451706	2.66152	0.00777888	0.0915773
Mrps11	9.4781	0.855084	0.321439	2.66018	0.00781001	0.0918729
Esrrb	2.95233	0.448531	0.168678	2.65909	0.00783509	0.0920948
Llgl2	6.7578	0.843579	0.317273	2.65884	0.00784094	0.0920948
Pafah1b1	52.8639	0.399376	0.150229	2.65844	0.00785032	0.0921341
Pqlc1	31.1933	0.91995	0.346229	2.65705	0.00788268	0.0924429
Rplp2	48.9098	-0.167313	0.0629821	-2.65652	0.00789528	0.0925195
Lrp8	12.5546	-0.82124	0.309501	-2.65343	0.00796781	0.0932335
Rnf207	3.00217	0.510868	0.192533	2.65341	0.00796841	0.0932335
Crhr2	0.94909	0.757588	0.285567	2.65293	0.00797966	0.0932911
Dennd2d	79.6421	0.617492	0.23278	2.65268	0.00798556	0.0932911
Nrde2	8.29776	1.10095	0.415118	2.65215	0.0079982	0.0933674
Lmntd1	1.0607	0.779981	0.294339	2.64994	0.00805065	0.0938362
Pstpip2	2.44314	1.24549	0.469989	2.65003	0.00804838	0.0938362
Veph1	0.900226	1.09202	0.412184	2.64934	0.00806482	0.0939296
Trmt5	4.45792	-2.03474	0.768098	-2.64907	0.00807147	0.0939355
Gm37718	1.14182	-2.80743	1.06008	-2.64833	0.00808905	0.0940684
Gpr135	2.68709	0.455621	0.172099	2.64743	0.00811059	0.0942064
2210016F16Rik	12.7646	0.887368	0.335195	2.64732	0.00811326	0.0942064
Elovl7	4.19809	-1.2717	0.480447	-2.6469	0.00812328	0.094251
Opn3	1.61543	0.694666	0.262561	2.64573	0.0081516	0.0945078
Cep104	12.2502	0.634758	0.239963	2.64523	0.00816359	0.094575
4933406I18Rik	0.857309	1.01276	0.383055	2.64391	0.00819553	0.094873
Chd7	19.9272	0.629402	0.238096	2.64348	0.00820593	0.0949214
Phf20l1	40.5104	0.59582	0.225501	2.6422	0.00823696	0.0952083
Tap2	45.4353	0.56972	0.215656	2.6418	0.00824671	0.0952489
Id4	2.01886	0.488321	0.184962	2.64011	0.0082878	0.0953775
Mamld1	0.911567	0.795099	0.3011	2.64065	0.00827476	0.0953775
Rbfox3	2.54861	0.523613	0.198333	2.64006	0.00828908	0.0953775
Bckdha	22.1765	0.936406	0.354663	2.64027	0.00828407	0.0953775
Rundc3a	2.49183	0.760607	0.288082	2.64025	0.00828452	0.0953775
Tmed8	9.00533	-0.997018	0.377857	-2.63861	0.00832456	0.0954263
Gm4673	6.40022	1.15939	0.439232	2.63957	0.00830102	0.0954263
Fam134b	34.7415	0.709448	0.268857	2.63875	0.00832111	0.0954263
Gm5900	2.11749	1.14093	0.432315	2.63911	0.00831252	0.0954263
Cdkn1a	1.18241	-1.39097	0.527156	-2.63863	0.00832418	0.0954263
Dnase1l1	3.89463	1.60616	0.608804	2.63822	0.00833429	0.0954661
Gm32200	1.02574	0.756167	0.286683	2.63764	0.00834854	0.0955576
Plekha1	8.15976	0.93794	0.355662	2.63717	0.00836021	0.0956195
Zfp715	15.6739	1.13941	0.432124	2.63678	0.00836983	0.0956579
Klhl35	7.2848	0.343762	0.130466	2.63488	0.00841672	0.09605
Trpc7	2.74103	0.415178	0.157558	2.63507	0.00841194	0.09605
Rgcc	5.88341	-0.746536	0.283376	-2.63443	0.00842779	0.0961044
Paqr9	4.58454	0.381091	0.144723	2.63324	0.00845745	0.0963707
Arhgap39	14.3006	0.701578	0.266557	2.632	0.00848846	0.0966324
Dscam	1.48169	0.500886	0.19032	2.63181	0.00849307	0.0966324
Zbtb16	4.16254	-1.2368	0.469999	-2.6315	0.00850096	0.0966502
Kitl	1.13184	0.639288	0.242971	2.63112	0.00851031	0.0966845
Pomt2	6.86964	1.06589	0.405264	2.63011	0.00853566	0.0969003
Gdf7	2.95011	0.393653	0.149729	2.62911	0.00856091	0.0969803
Camk2n1	3.17182	0.394331	0.149989	2.62907	0.00856176	0.0969803
Hist4h4	1.84765	-2.16238	0.82246	-2.62916	0.00855961	0.0969803
Rwdd2b	4.86199	1.16474	0.443083	2.62872	0.00857072	0.0970099
Cdv3	10.599	-0.612862	0.233181	-2.62827	0.00858196	0.0970651
Cdk2ap1	3.50427	-0.619582	0.235783	-2.62776	0.00859489	0.0971165
Xrcc1	11.7522	-1.20802	0.459788	-2.62734	0.00860559	0.0971165
Srsf12	0.663483	1.04839	0.399021	2.62741	0.00860372	0.0971165
Fbn2	2.60756	0.414916	0.157966	2.62662	0.00862383	0.0971169
Ankrd24	8.717	-0.555398	0.211445	-2.62668	0.00862215	0.0971169
Pbxip1	33.0747	0.989347	0.376667	2.62658	0.0086247	0.0971169
Sfrp1	8.46174	1.02828	0.391572	2.62603	0.00863877	0.0972037
RP23-50E10.7	2.2516	0.655565	0.249703	2.62538	0.00865533	0.0973183
Lingo1	1.50072	0.582296	0.221855	2.62467	0.00867321	0.0974476
Fbxl3	16.7808	0.605792	0.23096	2.62293	0.00871762	0.0978127
Ptdss2	10.4843	0.751176	0.286392	2.6229	0.00871852	0.0978127
Cmpk2	12.7868	0.934467	0.356456	2.62155	0.00875308	0.0981284
Lsp1	112.135	0.469516	0.179191	2.6202	0.00878779	0.098373
Btg1	19.0123	-0.654914	0.249947	-2.62022	0.00878742	0.098373
Kcnh3	3.50868	0.376952	0.143896	2.61961	0.00880312	0.0984724
Slc25a11	84.2191	0.622477	0.237739	2.61832	0.0088364	0.0987723
Rpl6	35.4426	-0.21007	0.0802524	-2.61761	0.00885479	0.0989055
Zfp420	3.41384	-1.96365	0.750467	-2.61658	0.00888168	0.0991333
mt-Atp6	2.26996	0.408338	0.156097	2.61593	0.00889846	0.0992481
Eya2	51.4412	0.62675	0.239653	2.61524	0.0089164	0.0993755
Otop2	2.66294	0.406779	0.155598	2.6143	0.00894113	0.0995785
Alg3	6.9249	-1.53638	0.587807	-2.61374	0.00895566	0.0996228
AW822252	1.30966	0.733941	0.280811	2.61365	0.00895816	0.0996228
Acy1	7.68902	-1.10689	0.423807	-2.61179	0.00900688	0.100019
Otx1	2.53171	0.438526	0.167892	2.61196	0.0090026	0.100019
Tspan18	1.63524	0.661883	0.253553	2.61043	0.00904287	0.100346
Uchl1	2.43852	0.954353	0.36564	2.61009	0.0090518	0.100372
Tbc1d14	23.1887	0.931653	0.357091	2.60901	0.00908048	0.100617
Gsap	23.0876	0.85816	0.329017	2.60826	0.00910043	0.100692
Pcmt1	29.5632	0.824828	0.316209	2.60849	0.00909432	0.100692
Vmo1	1.08833	0.684545	0.262572	2.60708	0.00913192	0.100894
Slc25a26	7.24582	0.818754	0.314051	2.60707	0.00913194	0.100894
Shroom1	1.06371	-1.09231	0.419096	-2.60635	0.00915125	0.101034
Sh2b3	33.1306	0.484283	0.185876	2.60542	0.00917626	0.101091
Axin2	1.76155	0.514547	0.197469	2.60571	0.00916839	0.101091
Rpl39-ps	3.92463	-0.358032	0.137408	-2.60561	0.0091711	0.101091
Tmprss6	2.42784	0.514194	0.19741	2.6047	0.00919536	0.101228
Nt5dc2	7.90334	-1.24449	0.477903	-2.60407	0.00921239	0.101343
Acadsb	9.835	1.16948	0.449169	2.60365	0.00922358	0.101393
Dmtn	3.1236	-0.476898	0.183186	-2.60335	0.00923173	0.10141
Plgrkt	56.0565	0.670734	0.257781	2.60195	0.00926962	0.101753
Snap47	15.6614	-1.04347	0.401147	-2.60121	0.00928949	0.101897
Kcnt1	1.49581	0.48455	0.186368	2.59996	0.00932336	0.10198
Uqcc2	8.00126	-0.792453	0.304732	-2.60049	0.00930896	0.10198
Prkg2	1.19558	0.613968	0.236135	2.60007	0.00932055	0.10198
Tdrd5	1.0713	0.603325	0.232053	2.59995	0.00932373	0.10198
Rps26	19.2305	-0.223533	0.0860248	-2.59847	0.009364	0.102274
Prmt7	19.0733	0.913087	0.351371	2.59864	0.00935933	0.102274
Gzf1	24.1063	0.64408	0.247932	2.59781	0.00938206	0.102398
Dna2	8.42238	-1.27379	0.490523	-2.59681	0.00940943	0.102623
Zzef1	56.7032	0.605792	0.233384	2.59569	0.00943998	0.10281
Tusc3	7.91962	1.20264	0.46329	2.59586	0.00943534	0.10281
4833418N17Rik	2.7292	0.474397	0.182807	2.59507	0.00945722	0.102851
Enho	2.8413	1.11132	0.42824	2.59508	0.00945677	0.102851
Arntl	14.0679	1.07734	0.415216	2.59465	0.0094686	0.10289
Srgap2	14.9469	-1.00547	0.387546	-2.59445	0.00947433	0.10289
Scn9a	1.19064	0.62179	0.239701	2.59403	0.00948587	0.102942
E2f8	1.02947	-1.07188	0.413353	-2.59312	0.00951089	0.10314
Naif1	3.76388	-0.934097	0.360448	-2.59149	0.00955615	0.103558
A230072E10Rik	0.741271	1.50441	0.580635	2.59097	0.00957067	0.103642
Kit	468.838	0.262129	0.101222	2.58966	0.0096072	0.103963
Ndufa6	24.1274	0.406977	0.157217	2.58863	0.00963592	0.104102
Ccdc40	7.16916	-0.709537	0.274085	-2.58875	0.00963242	0.104102
Greb1	2.6249	0.42359	0.163645	2.58847	0.00964044	0.104102
Olig3	1.49851	0.554405	0.214251	2.58764	0.00966361	0.104278
Dmrt3	1.58791	0.573389	0.221696	2.58637	0.00969915	0.104588
Rnls	2.34282	1.29585	0.501101	2.58601	0.00970934	0.104624
RP23-370D2.4	2.43879	-0.560779	0.21693	-2.58507	0.00973579	0.104835
Trim71	7.2402	0.305279	0.118126	2.58436	0.0097561	0.104959
Pde10a	2.45497	0.449489	0.173939	2.58418	0.0097611	0.104959
Zbtb48	5.58066	-1.37399	0.531813	-2.5836	0.00977753	0.105062
Olig2	4.06254	0.361504	0.140095	2.58042	0.00986816	0.105961
Shank1	4.64673	0.390426	0.151323	2.58008	0.00987787	0.105991
Epha8	3.15385	0.396473	0.153707	2.5794	0.00989713	0.106108
Prr18	1.1695	0.56889	0.220567	2.57921	0.00990263	0.106108
Daxx	16.836	0.722681	0.280432	2.57703	0.0099653	0.106555
2004-09-01	5.41394	-0.866131	0.336089	-2.57708	0.00996375	0.106555
Mras	8.55213	0.586562	0.227572	2.57747	0.00995254	0.106555
Arl6ip1	116.119	0.411118	0.159594	2.57603	0.00999413	0.106788
Plekhh3	2.73463	0.432982	0.168111	2.57557	0.0100076	0.106857
Piwil2	1.0549	0.619504	0.240616	2.57465	0.0100341	0.106916
Cwc25	10.7175	1.23169	0.478347	2.57489	0.0100272	0.106916
Il24	1.0523	0.612631	0.237928	2.57485	0.0100282	0.106916
Zc3h6	7.73541	0.773072	0.300441	2.57313	0.0100784	0.107313
BC049762	1.44955	0.67147	0.260998	2.5727	0.0100907	0.10737
Otud4	40.3786	-0.601339	0.233828	-2.57171	0.0101196	0.107602
Pdzd2	10.3663	0.714582	0.277969	2.57073	0.0101485	0.107834
Tchh	4.59208	0.3874	0.150813	2.56875	0.0102065	0.10829
Slc2a9	4.76682	0.924647	0.360085	2.56786	0.0102328	0.10829
Prdm16	26.976	-0.637789	0.248377	-2.56782	0.010234	0.10829
Bbs7	0.95173	-1.83312	0.713851	-2.56793	0.0102309	0.10829
Gm12715	3.98792	0.475662	0.18522	2.5681	0.0102257	0.10829
Tcaim	2.93538	-1.44394	0.562188	-2.56842	0.0102162	0.10829
Asb3	19.0329	1.0003	0.38977	2.56639	0.0102763	0.108643
Tfcp2	3.25057	-1.21337	0.472869	-2.56597	0.0102887	0.108643
E030002O03Rik	1.59407	-1.14	0.444255	-2.5661	0.010285	0.108643
Dgcr8	14.5278	-0.587609	0.229064	-2.56526	0.01031	0.108793
Obscn	21.5245	0.542664	0.211593	2.56466	0.0103277	0.108854
Srm	34.9798	-0.763458	0.297693	-2.56458	0.0103301	0.108854
Letm1	20.3796	0.759107	0.296066	2.56398	0.0103479	0.108967
Dcxr	8.3639	0.791596	0.308798	2.56348	0.010363	0.10905
Gm11696	1.39573	1.08645	0.424063	2.56201	0.0104068	0.109437
Ptk2	11.372	-0.656895	0.25643	-2.5617	0.0104162	0.109459
Acadm	41.4647	0.458828	0.179241	2.55983	0.0104723	0.109973
Hspa4l	16.6173	0.882377	0.344836	2.55883	0.0105024	0.110134
Lpgat1	19.5309	-0.789369	0.308515	-2.55861	0.0105092	0.110134
Gm15983	0.839288	0.998266	0.390091	2.55906	0.0104956	0.110134
Ezh2	71.2567	-0.193101	0.0754846	-2.55815	0.0105231	0.110204
Adss	49.0176	0.598419	0.233978	2.55758	0.0105403	0.110308
Ier2	61.031	-0.646658	0.252893	-2.55704	0.0105567	0.110329
Fzd2	2.33217	0.435847	0.170446	2.5571	0.0105548	0.110329
Gm13181	3.13115	1.07601	0.42085	2.55677	0.010565	0.11034
Sox1	6.91994	0.292958	0.114594	2.55649	0.0105735	0.110353
Cd24a	84.9393	0.468624	0.183332	2.55616	0.0105836	0.110383
Faxc	3.85556	-0.787723	0.30823	-2.55564	0.0105993	0.110394
Ppme1	23.7238	0.795828	0.311429	2.55541	0.0106063	0.110394
RP24-347B12.1	1.93395	2.62792	1.02835	2.55546	0.0106046	0.110394
Itsn1	83.5286	0.439028	0.171822	2.55514	0.0106145	0.110404
Gpsm2	1.06699	1.16523	0.456383	2.55319	0.0106742	0.110798
Orc1	2.23467	-1.02018	0.399517	-2.55352	0.010664	0.110798
Cdc14a	15.9277	0.749526	0.293544	2.55337	0.0106686	0.110798
Zfp619	5.43935	1.38814	0.543974	2.55185	0.0107151	0.111148
Esco1	11.8071	0.819454	0.321221	2.55106	0.0107395	0.111325
Homer1	3.82932	-0.616701	0.241778	-2.5507	0.0107508	0.111366
Bicd1	18.0222	0.901316	0.353462	2.54997	0.0107733	0.111524
Ppp1r2	5.99907	1.10315	0.432675	2.5496	0.0107846	0.111565
Slc28a1	2.05954	0.543951	0.213403	2.54894	0.010805	0.111701
4933415F23Rik	2.33405	0.63346	0.248579	2.54832	0.0108244	0.111825
En2	1.17213	0.62014	0.24349	2.54688	0.0108692	0.112212
Gm8399	5.1792	0.445809	0.175092	2.54615	0.0108918	0.11237
Gbx1	2.73072	0.405635	0.159348	2.5456	0.0109091	0.112472
Rgs19	28.6272	0.785791	0.30878	2.54483	0.0109332	0.112644
Hsd11b2	2.72019	0.459649	0.18065	2.54442	0.0109458	0.112699
Plod3	12.0241	-0.968242	0.380665	-2.54356	0.010973	0.112902
Prr13	31.6354	0.644254	0.253334	2.5431	0.0109873	0.112974
Arx	3.55174	0.396469	0.155956	2.54218	0.0110163	0.113161
Lss	11.3154	-0.922497	0.362895	-2.54205	0.0110204	0.113161
Unc5d	1.37748	0.665892	0.262125	2.54036	0.0110738	0.113446
Hspa8	44.8091	-0.284662	0.112034	-2.54086	0.0110581	0.113446
Hand2	2.6863	0.430028	0.169287	2.54023	0.0110778	0.113446
Csrnp1	5.34133	-1.10403	0.434609	-2.54029	0.011076	0.113446
Pcbp4	5.39585	-1.22454	0.482185	-2.53956	0.011099	0.113587
Vwa9	13.7369	0.876156	0.345129	2.53863	0.0111286	0.113813
Gm15148	2.98013	-0.340298	0.134069	-2.53823	0.0111416	0.113827
Cpd	13.3669	0.64925	0.255799	2.53812	0.0111449	0.113827
Hira	4.75377	-0.616398	0.242907	-2.53759	0.0111619	0.113925
Mtg2	14.9008	0.820628	0.323633	2.53568	0.011223	0.114408
Triobp	30.8825	0.613865	0.242095	2.53564	0.0112243	0.114408
Fam184b	2.40598	0.451047	0.177982	2.53423	0.0112695	0.114773
Map4k4	36.8264	0.600142	0.236848	2.53387	0.0112812	0.114773
Cep162	8.93441	1.20922	0.477233	2.53382	0.0112826	0.114773
Clec4f	1.52414	0.572815	0.22609	2.53357	0.0112906	0.114778
Ankrd46	26.027	0.7844	0.309846	2.53158	0.011355	0.115356
Pard6a	4.38896	-1.19097	0.470555	-2.53099	0.011374	0.115472
Kntc1	2.0793	-0.86772	0.342899	-2.53054	0.0113886	0.115544
Rnf40	20.6344	0.670601	0.26521	2.52857	0.0114529	0.11581
Gm38115	2.35785	1.20843	0.477905	2.52859	0.0114521	0.11581
Aard	1.51206	0.589888	0.233211	2.52942	0.0114251	0.11581
Gucy1a3	14.8511	-0.750467	0.296718	-2.52922	0.0114316	0.11581
Rusc1	3.83051	1.03471	0.409207	2.52858	0.0114524	0.11581
Setd5	72.2468	-0.431652	0.170758	-2.52785	0.0114763	0.115893
Bfsp1	6.43755	0.353251	0.139739	2.52793	0.0114736	0.115893
Xrn1	29.3012	0.641639	0.253877	2.52736	0.0114923	0.115979
Foxn3	44.4026	0.500768	0.198207	2.52648	0.0115211	0.116193
Map10	1.30572	0.991431	0.392496	2.52596	0.0115381	0.116205
Phlda3	4.05825	-0.574788	0.227552	-2.52597	0.0115381	0.116205
C920025E04Rik	8.87828	0.387152	0.153282	2.52575	0.0115451	0.116205
Pla2g4e	2.56644	0.407774	0.161554	2.52407	0.0116004	0.116684
Smarca4	78.5227	-0.466054	0.184729	-2.52291	0.0116388	0.116994
Tbxa2r	13.3854	0.953608	0.378016	2.52267	0.0116468	0.116997
Ethe1	9.64456	-0.892829	0.35414	-2.52112	0.0116982	0.117366
Zfp467	38.6243	0.617226	0.244824	2.5211	0.0116989	0.117366
Ung	3.34747	-0.674418	0.267554	-2.52068	0.0117129	0.117429
Tecpr1	22.21	0.863218	0.342551	2.51997	0.0117365	0.117549
Ube2ql1	2.54387	0.394952	0.156736	2.51986	0.0117403	0.117549
Adpgk	10.9398	-0.834141	0.331205	-2.5185	0.0117856	0.117617
Abhd16a	34.8367	0.752578	0.298795	2.51871	0.0117784	0.117617
Lrrc47	17.479	0.529716	0.210275	2.51916	0.0117635	0.117617
Cyp1b1	1.0978	0.592786	0.235318	2.51908	0.0117661	0.117617
Rai2	1.54606	0.727986	0.289027	2.51875	0.0117772	0.117617
N6amt1	9.84234	0.71509	0.283968	2.5182	0.0117955	0.117639
Ogt	274.786	0.2483	0.0986688	2.5165	0.0118527	0.118133
Faah	7.53176	-0.973578	0.386921	-2.51622	0.0118621	0.118143
E2f3	9.83795	-0.708199	0.281496	-2.51584	0.0118748	0.118143
Cpt2	16.7028	1.32224	0.525579	2.51578	0.011877	0.118143
Gm10129	1.18309	0.638694	0.253971	2.51483	0.0119089	0.118306
Ern1	84.2567	0.500366	0.198953	2.515	0.0119034	0.118306
Plaa	16.0095	0.961444	0.382396	2.51426	0.0119282	0.118421
Dmrta1	2.0649	0.465602	0.185224	2.51372	0.0119466	0.118449
Cbs	2.28441	0.46679	0.185689	2.51383	0.0119426	0.118449
Pitpnm1	30.1825	0.632246	0.251651	2.51239	0.0119917	0.11882
Dock4	2.24269	0.500727	0.199322	2.51215	0.0119999	0.118824
Bmp2	1.96818	0.473778	0.188638	2.51157	0.0120197	0.118943
Scd2	67.1331	-0.549452	0.218825	-2.51092	0.0120416	0.11908
Kcnip3	8.6478	1.05248	0.419199	2.5107	0.0120491	0.11908
Slc37a3	2.15068	1.02647	0.408951	2.51	0.0120732	0.119145
Gigyf1	26.3665	0.616672	0.245703	2.50982	0.0120791	0.119145
Nus1	10.3239	0.75945	0.302557	2.51011	0.0120694	0.119145
Relt	13.4077	-0.664298	0.264895	-2.50778	0.0121493	0.119452
Gm7694	8.10102	1.18741	0.473663	2.50687	0.0121807	0.119452
Glul	73.5515	0.451844	0.180231	2.50703	0.0121751	0.119452
Trpm5	1.94721	0.655206	0.26134	2.5071	0.0121727	0.119452
Gm6969	5.95423	0.426014	0.169829	2.50849	0.012125	0.119452
Tut1	25.3186	0.934962	0.372895	2.50731	0.0121655	0.119452
Galnt5	1.36319	-2.46533	0.983332	-2.50712	0.0121718	0.119452
Foxo4	7.90289	0.789565	0.314895	2.50739	0.0121625	0.119452
Klf9	13.4578	-0.81356	0.324476	-2.5073	0.0121656	0.119452
Lrp5	38.3125	0.5467	0.218115	2.50647	0.0121942	0.119508
Mast2	7.80531	-0.624173	0.249095	-2.50577	0.0122186	0.11967
Rhobtb1	9.41614	-0.731842	0.292135	-2.50515	0.0122399	0.119802
Dnaic2	0.934558	0.613941	0.24517	2.50414	0.0122748	0.119989
Etohd2	1.97841	0.994534	0.397154	2.50415	0.0122746	0.119989
Kif13a	24.7759	0.672541	0.268627	2.50363	0.0122928	0.120088
Cd200r1	13.344	1.23798	0.49454	2.5033	0.0123041	0.120122
Atp6v1e1	25.8453	0.795043	0.317865	2.5012	0.0123774	0.120684
Gm15662	3.20575	-0.340814	0.13625	-2.50138	0.0123709	0.120684
Cep63	15.5389	0.89323	0.357188	2.50073	0.0123938	0.120709
Gm15612	1.49446	1.31784	0.526993	2.50067	0.0123958	0.120709
Tbr1	6.62233	0.292623	0.117055	2.49987	0.0124238	0.120747
Gm16008	1.46838	-1.54809	0.619307	-2.49972	0.0124291	0.120747
Lefty1	3.17467	-1.06604	0.426392	-2.50015	0.012414	0.120747
Rbbp6	45.187	0.468809	0.187549	2.49966	0.0124313	0.120747
Gareml	2.65285	0.40265	0.161101	2.49937	0.0124416	0.12077
Mex3d	4.85542	0.578536	0.23154	2.49864	0.0124669	0.120939
Plcg2	105.747	0.431431	0.172772	2.49711	0.0125209	0.121385
Trnp1	2.62819	0.398182	0.159615	2.49464	0.0126084	0.121939
Pdpk1	26.1339	0.670659	0.268799	2.49502	0.0125949	0.121939
Gm12994	1.56083	0.508725	0.203931	2.4946	0.01261	0.121939
Glrx2	15.7386	0.80493	0.322657	2.4947	0.0126065	0.121939
Trim47	69.3624	0.683413	0.274028	2.49396	0.0126328	0.121979
Txn1	32.1723	-0.409886	0.164342	-2.4941	0.0126277	0.121979
Zic2	1.85322	0.429139	0.172103	2.4935	0.012649	0.121979
Gm12804	1.78352	0.651699	0.261374	2.49336	0.0126541	0.121979
Gm16892	1.493	2.16627	0.868702	2.49369	0.0126423	0.121979
Arhgap15	44.4784	0.606831	0.243461	2.49252	0.0126838	0.122189
Ubl3	24.9754	-0.561726	0.225445	-2.49163	0.0127159	0.122365
Pcyox1l	7.55056	0.696652	0.279604	2.49157	0.0127182	0.122365
Zfp772	3.99882	1.84615	0.741079	2.49117	0.0127324	0.122425
Tulp2	2.18096	-1.11071	0.445919	-2.49084	0.0127442	0.122461
Pqlc3	22.4305	0.748994	0.300771	2.49024	0.0127656	0.122512
Irf7	19.8783	1.00305	0.402782	2.49031	0.0127632	0.122512
Kdr	1.28797	-0.851539	0.342128	-2.48895	0.0128123	0.122747
Dagla	1.31737	0.599368	0.240784	2.48924	0.0128016	0.122747
Tnfsf11	0.733135	-0.860485	0.34573	-2.4889	0.0128141	0.122747
Recql4	2.10816	-0.90838	0.365256	-2.48697	0.0128836	0.123104
Gm15710	3.94482	-0.291463	0.117166	-2.48761	0.0128606	0.123104
Btd	10.8144	-1.09877	0.441802	-2.48701	0.0128823	0.123104
RP24-352B14.1	11.4954	-0.218671	0.0879233	-2.48706	0.0128802	0.123104
Gm26815	1.16418	0.58804	0.236503	2.4864	0.0129043	0.123225
Gabre	3.2331	0.652026	0.262265	2.48613	0.012914	0.12324
Gm12749	1.11928	0.900959	0.362466	2.48563	0.0129321	0.123335
Gm16425	1.38964	-0.741887	0.298572	-2.48479	0.0129629	0.123396
Gm11977	3.49071	0.604592	0.243277	2.48519	0.0129481	0.123396
Pkd2l1	0.993979	0.644703	0.259441	2.48497	0.0129564	0.123396
Arhgap27os3	4.43533	1.57349	0.633304	2.48457	0.0129707	0.123396
Xylb	18.5395	-0.176155	0.0709353	-2.48332	0.0130163	0.123621
Hnrnpu	38.1661	-0.434344	0.174885	-2.4836	0.0130062	0.123621
2010001A14Rik	1.54041	1.88765	0.76015	2.48326	0.0130187	0.123621
Dnal4	12.459	-1.11149	0.447857	-2.48181	0.0130718	0.124049
Prrt4	1.55345	0.547335	0.220579	2.48136	0.0130883	0.124127
Pnmal2	2.67083	0.416761	0.167986	2.48093	0.0131041	0.1242
1110002E22Rik	1.94502	0.49017	0.197623	2.48032	0.0131263	0.124333
Jph3	2.65984	0.567354	0.228871	2.47893	0.0131778	0.12461
Avpi1	5.79471	-1.0488	0.423257	-2.47792	0.0132151	0.12461
Tnrc6b	58.817	0.463129	0.186866	2.4784	0.0131973	0.12461
Cyp4v3	17.968	1.08165	0.436476	2.47814	0.0132068	0.12461
Vcan	0.695012	0.837632	0.33806	2.47777	0.0132208	0.12461
Nelfcd	21.301	0.893156	0.360277	2.47908	0.013172	0.12461
Dnah7b	2.77093	0.482122	0.194554	2.47808	0.013209	0.12461
Gemin5	14.716	-0.811014	0.327268	-2.47814	0.013207	0.12461
Hsp90ab1	550.601	-0.237621	0.0959217	-2.47723	0.0132405	0.124642
Mcoln1	13.1204	0.932002	0.376224	2.47725	0.0132398	0.124642
1700097N02Rik	1.36715	1.25754	0.507683	2.47701	0.0132488	0.124643
Sdcbp	131.312	0.358748	0.144903	2.47578	0.0132946	0.124943
Npas2	3.45233	-0.818784	0.330727	-2.47571	0.013297	0.124943
Zfp622	18.171	0.535599	0.216383	2.47524	0.0133148	0.125033
Begain	2.05131	0.513206	0.207463	2.47372	0.0133715	0.125202
9530053A07Rik	1.5601	0.488361	0.197388	2.47412	0.0133564	0.125202
Mettl13	16.1837	0.82432	0.33324	2.47366	0.0133738	0.125202
Rnpep	25.3444	0.599762	0.242421	2.47405	0.0133591	0.125202
Tbc1d8b	10.5079	0.776628	0.31386	2.47444	0.0133444	0.125202
9430020K01Rik	3.11199	-1.26036	0.509772	-2.4724	0.0134209	0.125566
Mettl7a1	29.0736	0.564104	0.228334	2.47052	0.0134916	0.126005
Gm13050	40.5308	0.204129	0.0826283	2.47044	0.0134946	0.126005
Lrrc28	7.45069	0.916157	0.370851	2.47042	0.0134955	0.126005
Gm17322	1.25709	-0.878691	0.355705	-2.47028	0.0135009	0.126005
Tnfaip8	83.2935	0.513885	0.208213	2.46808	0.013584	0.126627
Mmp15	2.56921	-0.821371	0.332791	-2.46813	0.013582	0.126627
Zfpm1	72.5538	0.379319	0.153759	2.46697	0.0136261	0.126941
Fscn1	7.26394	-0.520558	0.211037	-2.46667	0.0136375	0.12697
Syt3	1.82266	-0.775253	0.31436	-2.46613	0.0136581	0.127085
Nup188	19.5604	-0.753722	0.305691	-2.46564	0.013677	0.127183
Rassf6	2.8279	-1.85457	0.752587	-2.46426	0.0137298	0.127364
Kcnh6	1.57861	0.509112	0.20659	2.46437	0.0137256	0.127364
Lrtm2	1.17545	1.07638	0.436764	2.46444	0.0137229	0.127364
Akap12	1.42987	0.602792	0.244557	2.46483	0.0137078	0.127364
Fem1b	23.662	0.848083	0.34438	2.46264	0.0137919	0.127861
Irak1bp1	2.16312	-1.20524	0.489462	-2.46238	0.0138018	0.127876
Ncan	2.5876	0.423334	0.171937	2.46215	0.0138107	0.12788
Cacna2d1	0.673286	0.97322	0.395419	2.46124	0.0138459	0.128056
Zfand2a	5.81627	1.23691	0.502558	2.46123	0.0138463	0.128056
Gramd1a	104.394	0.508039	0.206458	2.46074	0.0138651	0.128152
Prrt3	1.65494	0.807129	0.328123	2.45984	0.0138998	0.128318
Larp6	1.66464	0.736872	0.299561	2.45984	0.0138999	0.128318
Pax3	1.24065	0.531967	0.216304	2.45935	0.0139191	0.128417
Pcdh7	3.71298	-1.09605	0.445885	-2.45815	0.0139655	0.128628
Fubp1	85.0962	0.425948	0.173283	2.45811	0.0139672	0.128628
Actr3	34.534	0.463708	0.18862	2.45842	0.0139549	0.128628
Myh9	115.848	0.349853	0.14242	2.45649	0.01403	0.129129
Dctd	17.7418	-1.0392	0.423173	-2.45573	0.01406	0.129327
Rapgef4	6.49427	0.645626	0.262944	2.45538	0.0140738	0.129375
1190002N15Rik	11.9626	0.465432	0.189627	2.45446	0.0141095	0.129547
Nkpd1	3.55809	-0.50374	0.205218	-2.45466	0.0141019	0.129547
Dll3	2.39623	0.540111	0.220099	2.45394	0.0141301	0.129659
Gm6939	1.89028	0.956522	0.389891	2.45331	0.0141549	0.129809
Nacad	1.60956	0.655752	0.267342	2.45286	0.0141727	0.129825
Slc22a18	4.98889	1.88475	0.768399	2.45283	0.0141737	0.129825
Atp2a3	96.7762	0.420648	0.171522	2.45244	0.0141892	0.129889
Abcd1	23.663	0.910804	0.371463	2.45194	0.0142089	0.129991
Ptchd4	1.31311	0.654352	0.267044	2.45035	0.0142718	0.130489
Cd22	1.03104	0.71259	0.290964	2.44907	0.0143227	0.130797
Clcc1	18.2321	0.653008	0.266627	2.44914	0.0143197	0.130797
Aldh18a1	19.4931	-0.793202	0.323955	-2.4485	0.0143454	0.130926
Pcdh15	1.29696	0.538656	0.220038	2.44801	0.0143648	0.131025
Lrrc51	5.01557	1.19949	0.49011	2.4474	0.0143892	0.131169
2410131K14Rik	3.12241	0.817416	0.334071	2.44683	0.0144117	0.131296
Rab10	37.6886	0.529973	0.216658	2.44613	0.01444	0.131475
1700008J07Rik	3.36759	0.742489	0.303621	2.44544	0.0144674	0.131621
Acss2	24.6872	0.756046	0.309183	2.4453	0.0144732	0.131621
Kcnq2	2.10903	0.475506	0.194498	2.44479	0.0144938	0.131729
Cfap54	2.68862	-1.6527	0.67615	-2.44428	0.0145142	0.131759
Cutc	7.39598	1.43941	0.588844	2.44446	0.0145069	0.131759
Tcf25	111.627	0.389163	0.159229	2.44405	0.0145232	0.131762
Avpr1b	1.42306	0.564026	0.230799	2.4438	0.0145336	0.131777
Fgfr3	5.50057	0.892331	0.365308	2.44268	0.0145785	0.132081
6030442K20Rik	1.13327	-2.18509	0.894598	-2.44254	0.0145844	0.132081
Fzd1	2.11462	0.501077	0.205187	2.44205	0.014604	0.13218
Tbpl1	11.9218	0.875047	0.358402	2.44152	0.0146254	0.132296
Hpcal1	17.3167	0.764509	0.313455	2.43898	0.0147288	0.133152
Scn3b	0.626672	1.26842	0.520177	2.43844	0.0147506	0.133271
Gal3st3	1.28387	0.520354	0.21349	2.43736	0.0147948	0.133433
H2-Q7	103.768	0.2815	0.115487	2.4375	0.0147893	0.133433
Thra	18.7173	0.631241	0.258984	2.43737	0.0147944	0.133433
Nudt16	21.5357	0.883054	0.362425	2.43651	0.0148296	0.133668
Grin3b	1.85258	0.54566	0.224012	2.43585	0.0148568	0.133834
Tspan14	79.2767	0.496016	0.203715	2.43485	0.0148979	0.133967
Slc18b1	5.7191	-0.838757	0.344447	-2.43508	0.0148885	0.133967
Gm5134	4.00682	-1.01378	0.416358	-2.43489	0.0148965	0.133967
Cnnm4	12.9117	-0.450148	0.184909	-2.43443	0.0149151	0.134043
Zfp335	18.1098	0.860312	0.353472	2.43389	0.0149374	0.134165
Arf1	43.7904	0.450001	0.184932	2.43333	0.0149605	0.134292
Gpt2	3.50168	-0.621204	0.255383	-2.43244	0.0149977	0.134547
Med26	8.36343	-0.743777	0.305857	-2.43178	0.0150248	0.134553
Gm6104	1.51246	0.864359	0.355437	2.43182	0.015023	0.134553
Ank3	4.3302	0.440281	0.18103	2.43209	0.0150121	0.134553
Tcn2	14.5132	0.984621	0.404935	2.43155	0.0150343	0.134559
Ptpn9	7.51285	-0.776058	0.319194	-2.4313	0.0150446	0.134573
Cd27	112.754	0.473957	0.195017	2.43034	0.0150846	0.134852
Srrm2	299.08	-0.244272	0.10052	-2.43009	0.015095	0.134866
Zfp850	1.48214	-2.68637	1.1057	-2.42956	0.0151171	0.134984
Sag	1.48124	-0.847607	0.348999	-2.42868	0.015154	0.135234
Usp12	12.0334	0.689341	0.283911	2.42801	0.0151818	0.135403
Pex26	8.75228	1.03495	0.426316	2.42765	0.0151968	0.135459
Gtf3c1	47.0479	-0.551305	0.227179	-2.42674	0.0152352	0.135585
Ccng2	15.0161	0.939208	0.387034	2.42668	0.0152376	0.135585
Cd276	0.698281	-1.69013	0.696442	-2.4268	0.0152326	0.135585
Laptm4a	53.0226	0.360013	0.148399	2.42599	0.0152668	0.135765
Adrbk1	110.725	0.396592	0.163507	2.42554	0.0152857	0.135854
P2ry2	9.26824	-1.31523	0.54243	-2.42471	0.0153206	0.136086
Paip2	138.822	0.289368	0.119384	2.42384	0.0153574	0.136332
Kank2	8.10879	0.76387	0.315256	2.42302	0.0153923	0.136492
Fam161b	0.871874	0.836802	0.345359	2.42299	0.0153933	0.136492
Mdn1	82.7871	-0.515735	0.212905	-2.42237	0.0154196	0.136646
Angel2	32.0665	0.693837	0.286529	2.42152	0.0154556	0.136886
Slc1a5	57.7755	-0.621422	0.256654	-2.42125	0.0154672	0.13691
9230112E08Rik	0.726755	-2.16074	0.892644	-2.42061	0.0154946	0.136914
Abca4	3.34586	0.82732	0.341758	2.42078	0.0154873	0.136914
Pcdhga11	1.04049	-2.02998	0.838488	-2.421	0.0154777	0.136914
Peak1	30.6281	0.760721	0.314394	2.41964	0.0155358	0.137119
Hs6st3	1.22441	0.667015	0.275643	2.41985	0.015527	0.137119
6720427I07Rik	1.70444	1.66374	0.687854	2.41875	0.0155741	0.137378
Zfp513	5.6864	1.4257	0.589511	2.41844	0.0155873	0.137415
Ctsf	23.5191	0.976295	0.40447	2.41377	0.0157886	0.139002
Fkbp11	3.58636	-1.62273	0.672322	-2.41363	0.0157946	0.139002
Ctbp2	14.1581	-0.63639	0.263645	-2.41381	0.0157865	0.139002
Cnga4	0.816539	0.625773	0.259391	2.41247	0.015845	0.139365
Grin1	3.1433	0.41797	0.173288	2.412	0.0158653	0.139463
Prex1	64.4874	0.431333	0.178856	2.41163	0.0158814	0.139524
Gm23455	2.06152	-0.719881	0.298804	-2.40921	0.0159872	0.140293
Sgpl1	16.2365	0.822404	0.341338	2.40935	0.0159807	0.140293
Gm9517	2.13268	1.19366	0.49565	2.40827	0.0160285	0.140573
Mobp	1.27289	0.557843	0.23166	2.40802	0.0160393	0.140588
Ctu2	16.1552	0.766878	0.318717	2.40614	0.0161222	0.141076
Gm38125	1.53801	1.49947	0.623111	2.40642	0.0161096	0.141076
4932418E24Rik	1.84461	0.61268	0.254634	2.40613	0.0161227	0.141076
Recql	5.77637	-0.937962	0.389888	-2.40572	0.0161405	0.141151
Rbm7	20.1269	0.756803	0.314665	2.40511	0.0161678	0.141236
Ranbp9	26.9575	0.587703	0.244358	2.40508	0.0161687	0.141236
Sp100	46.6916	0.545361	0.226885	2.40368	0.0162309	0.141698
Pdzrn3	4.76464	0.285361	0.11875	2.40304	0.0162593	0.141865
Surf6	19.6111	0.740616	0.308254	2.40262	0.0162781	0.141948
Slc24a2	1.32698	0.582026	0.242281	2.40228	0.0162932	0.141998
Cenpe	3.21862	-0.724855	0.301897	-2.401	0.0163502	0.142413
Irs4	2.04927	0.425715	0.177324	2.40077	0.0163605	0.142422
5031425E22Rik	9.40854	0.700886	0.292028	2.40007	0.0163919	0.142615
Tmem216	8.99348	1.43895	0.599688	2.39949	0.0164179	0.142656
Klhl42	11.8669	0.537259	0.223946	2.39906	0.0164372	0.142656
Mcm4	18.3916	-0.931548	0.388244	-2.39939	0.0164224	0.142656
Rlim	102.551	0.442357	0.184398	2.39892	0.0164434	0.142656
Espn	5.85671	0.4276	0.17823	2.39915	0.0164333	0.142656
Lmnb2	16.6828	-0.664383	0.277004	-2.39846	0.0164643	0.142756
Dpf1	0.955924	0.638813	0.266377	2.39815	0.0164781	0.142794
Mblac1	1.85492	0.915684	0.381866	2.39792	0.0164886	0.142805
Myo5b	2.46745	0.542084	0.226092	2.39762	0.0165018	0.142837
Kif26a	3.3128	0.38406	0.160227	2.39698	0.0165308	0.143007
Rnf44	29.1405	0.365676	0.152587	2.39651	0.016552	0.14302
Kcne1l	2.09063	0.519914	0.216927	2.39673	0.0165421	0.14302
Gabarap	43.071	0.527862	0.22028	2.39633	0.0165604	0.14302
Robo3	1.75371	0.925187	0.386166	2.39583	0.0165829	0.143134
Gm11539	8.21276	-0.256331	0.107005	-2.3955	0.0165976	0.14318
Scml2	4.5717	1.17245	0.489602	2.3947	0.016634	0.143335
Cnnm3	24.504	0.464287	0.193882	2.39469	0.0166344	0.143335
Pex10	6.65963	0.995461	0.415941	2.39328	0.0166986	0.143808
Mier3	15.9054	0.60821	0.254224	2.39241	0.016738	0.144066
Tmcc1	8.7401	-0.655844	0.274163	-2.39217	0.0167492	0.144081
Tceb2	10.2345	-0.411206	0.171922	-2.39181	0.0167653	0.144138
Klrg2	2.23411	0.454551	0.190101	2.3911	0.016798	0.144338
Abcc8	3.1248	0.365947	0.153122	2.38991	0.0168526	0.144418
Nrp2	3.43	0.509715	0.213245	2.39028	0.0168353	0.144418
Slc16a1	7.43967	-1.1253	0.470864	-2.38986	0.0168546	0.144418
Six4	1.38912	0.534887	0.223812	2.3899	0.0168531	0.144418
Grrp1	1.73494	0.574864	0.240474	2.39054	0.0168235	0.144418
Zmym4	48.8105	0.566708	0.237197	2.38919	0.0168856	0.144603
Gm16340	3.43728	0.784714	0.328496	2.38881	0.016903	0.144671
Zfp64	9.65446	-0.86767	0.363398	-2.38766	0.0169562	0.14483
Trafd1	35.3145	0.728432	0.305057	2.38786	0.016947	0.14483
Tmem63a	24.8855	0.647688	0.271279	2.38753	0.0169619	0.14483
4930565N06Rik	0.943389	1.54682	0.647916	2.38738	0.0169691	0.14483
Slc7a5	12.0198	-0.60385	0.252872	-2.38797	0.0169419	0.14483
Ceacam2	1.35838	-1.51998	0.636739	-2.38713	0.0169807	0.144848
Osgin2	6.52106	1.59431	0.66833	2.38552	0.017055	0.145401
9130221H12Rik	2.17284	1.10573	0.463599	2.3851	0.0170743	0.145485
Zfp511	6.23551	0.982492	0.411982	2.38479	0.0170887	0.145526
Gpr18	2.26781	-1.01117	0.424092	-2.38432	0.0171107	0.145623
Alg1	12.8378	0.79852	0.33493	2.38414	0.0171193	0.145623
Gatsl3	3.01287	-1.01918	0.427587	-2.38356	0.0171462	0.145635
Tmem101	4.62061	0.701592	0.294403	2.3831	0.0171676	0.145635
Pbx1	49.2179	0.494949	0.207636	2.38373	0.0171382	0.145635
Cttnbp2nl	1.76062	0.594983	0.249655	2.38322	0.0171617	0.145635
Gm4204	14.9847	-0.451573	0.189491	-2.38308	0.0171683	0.145635
Pop5	13.7287	0.712537	0.299053	2.38264	0.0171888	0.145728
5730559C18Rik	1.35138	-0.755339	0.317104	-2.38199	0.0172192	0.145905
Hmgb3	4.24272	0.592062	0.248656	2.38105	0.0172635	0.145926
Ssbp4	23.2952	-0.581872	0.244436	-2.38047	0.0172905	0.145926
Rpl29	13.7116	-0.239595	0.100671	-2.37999	0.0173133	0.145926
Mmp24	2.2642	0.399268	0.167796	2.37949	0.0173365	0.145926
Sh3rf3	2.33349	0.544126	0.228576	2.38051	0.0172889	0.145926
Wdr70	5.76041	-0.917732	0.385432	-2.38105	0.0172635	0.145926
Zfp326	12.9022	0.629121	0.264194	2.38129	0.0172523	0.145926
Rgs14	14.7079	1.19702	0.503007	2.37973	0.0173252	0.145926
Rxra	8.39811	0.599636	0.252045	2.37909	0.0173555	0.145926
Arhgef15	4.80033	0.821588	0.345291	2.37941	0.0173405	0.145926
Chd8	39.8907	0.498796	0.209502	2.38087	0.0172719	0.145926
BC027231	4.71492	0.895849	0.376504	2.37939	0.0173414	0.145926
Cflar	32.7869	0.584381	0.245555	2.37984	0.0173202	0.145926
Nup88	25.0574	0.775179	0.325828	2.3791	0.0173548	0.145926
Cnksr2	1.86041	0.560788	0.235844	2.3778	0.0174164	0.146202
Abhd6	6.24237	1.2033	0.50602	2.37797	0.0174081	0.146202
Prdm11	25.5008	0.576191	0.242323	2.37778	0.0174171	0.146202
Junb	40.9848	-0.794865	0.334561	-2.37585	0.0175087	0.146743
Guf1	43.8416	0.632521	0.266202	2.37609	0.0174971	0.146743
3110021A11Rik	2.45814	0.683541	0.287709	2.37581	0.0175104	0.146743
Stx3	8.91803	0.922996	0.388573	2.37535	0.0175323	0.146846
C330007P06Rik	7.15886	0.92443	0.389259	2.37484	0.0175564	0.146967
Gm27219	1.14034	-0.745464	0.313972	-2.3743	0.0175822	0.147103
Galr2	4.47342	0.30812	0.129807	2.37368	0.0176118	0.14727
Acot2	7.60742	0.567261	0.239025	2.37323	0.0176332	0.147368
Man2b2	15.6183	0.634108	0.26749	2.37059	0.0177598	0.148345
Tmem178	3.10348	0.432574	0.182563	2.36946	0.0178142	0.148718
Fbxo45	8.4728	0.640417	0.270352	2.36883	0.0178446	0.14889
Gm37795	1.02536	0.932154	0.393591	2.36834	0.0178683	0.148926
Ttc14	60.3639	0.47781	0.201747	2.36837	0.0178669	0.148926
Mex3b	2.00836	0.556236	0.234922	2.36775	0.0178967	0.148999
Mysm1	55.3747	0.510137	0.215452	2.36775	0.0178965	0.148999
AI464131	3.02202	0.387877	0.16384	2.36741	0.017913	0.149054
Gm10443	5.68885	-0.27027	0.114187	-2.36691	0.0179372	0.149092
Nr3c1	42.1385	0.595703	0.251659	2.36711	0.0179278	0.149092
Cbfb	25.5007	0.635262	0.268471	2.36623	0.0179704	0.149288
Adam1a	1.30284	1.51545	0.640711	2.36526	0.0180172	0.149513
Stat1	31.1032	-0.581817	0.24597	-2.3654	0.0180105	0.149513
4933421O10Rik	2.11809	-1.02121	0.43185	-2.36472	0.0180436	0.149651
Rpl23a	3.1417	-0.389005	0.164526	-2.36441	0.018059	0.149698
Man2c1os	1.23431	1.84537	0.780597	2.36406	0.018076	0.149757
Tbx4	1.9215	0.485759	0.205495	2.36384	0.0180866	0.149763
Gm13961	3.47025	0.845253	0.357955	2.36134	0.0182092	0.150697
Actb	703.444	0.180984	0.0766893	2.35997	0.0182766	0.150764
Mcm9	12.7382	0.813368	0.344623	2.36017	0.0182666	0.150764
Gm26648	3.33716	0.889025	0.376678	2.36017	0.0182665	0.150764
Atp6v0a1	11.8314	0.868747	0.368148	2.35977	0.0182861	0.150764
RP23-234F9.2	8.21712	0.348951	0.147868	2.35987	0.0182812	0.150764
Ncaph	0.954521	-1.81272	0.768167	-2.3598	0.0182846	0.150764
Tmed4	20.0583	0.872039	0.369544	2.35977	0.0182864	0.150764
Crb3	0.833321	1.24251	0.526619	2.35942	0.0183036	0.150825
Hmgcr	16.895	-0.800872	0.339526	-2.35879	0.0183345	0.150916
Mettl15	3.38092	1.42007	0.602028	2.35881	0.0183338	0.150916
Atp5g2	1.37137	0.657183	0.278739	2.3577	0.0183886	0.151044
Hcfc2	14.8987	0.628605	0.266593	2.35792	0.0183775	0.151044
Inpp5a	10.0957	0.739708	0.313744	2.35768	0.0183896	0.151044
Col9a1	1.46561	0.524961	0.222625	2.35805	0.0183711	0.151044
Cactin	23.9569	0.683196	0.289866	2.35694	0.0184264	0.151265
Zfp773	3.09955	1.00895	0.428345	2.35547	0.0184993	0.151782
Rpl10a-ps1	52.3094	-0.164397	0.0698581	-2.3533	0.0186078	0.152426
Zfp593	1.17528	-2.1045	0.894233	-2.35341	0.0186022	0.152426
Hibadh	32.4419	0.625483	0.265748	2.35367	0.0185891	0.152426
Adcy1	2.77868	0.384189	0.163294	2.35275	0.0186354	0.152465
Stk39	2.67282	0.891911	0.379086	2.35279	0.018633	0.152465
Eef1g	19.7492	-0.269219	0.114435	-2.3526	0.0186425	0.152465
Qtrtd1	12.321	1.03886	0.441764	2.35162	0.0186918	0.152582
Cast	16.5624	0.725377	0.308497	2.35132	0.0187067	0.152582
Runx2	45.4768	0.432745	0.184013	2.35171	0.0186875	0.152582
Cbln2	1.14066	0.597045	0.253838	2.35207	0.018669	0.152582
Fam83f	2.16908	0.43331	0.184278	2.35139	0.0187035	0.152582
Osbpl1a	51.8474	0.556844	0.23686	2.35094	0.0187261	0.152658
Gm15880	1.17322	1.60538	0.683041	2.35034	0.0187562	0.152731
Nrxn3	2.0483	0.451984	0.192293	2.35049	0.0187487	0.152731
Vezf1	41.6812	0.578276	0.246057	2.35016	0.0187651	0.152731
Tprgl	68.0962	0.49422	0.210384	2.34913	0.0188173	0.153075
BC051226	0.901299	1.40724	0.599256	2.34832	0.0188583	0.153163
Ypel5	12.8921	0.879331	0.374431	2.34845	0.0188518	0.153163
Gm19028	1.05109	-0.815009	0.347056	-2.34835	0.0188569	0.153163
Tmem256	10.585	-0.582532	0.248118	-2.3478	0.0188846	0.153248
H2-M3	21.8736	0.88788	0.378219	2.34753	0.0188984	0.153248
Pms2	12.9481	0.835661	0.355976	2.34752	0.0188988	0.153248
Sh3bgrl2	1.30318	-1.23401	0.525836	-2.34675	0.0189379	0.153483
Evi5l	13.9893	0.739992	0.315375	2.34639	0.0189562	0.15355
Tfcp2l1	0.957565	0.668882	0.285121	2.34596	0.0189781	0.153646
Gnl3	50.2944	-0.721806	0.307728	-2.34559	0.0189968	0.153716
Ttll1	6.42868	0.676312	0.288436	2.34475	0.0190398	0.153828
Pcx	3.63764	0.442651	0.188785	2.34474	0.0190405	0.153828
Cish	15.2327	-1.0266	0.437834	-2.34473	0.0190408	0.153828
Trpc4ap	85.3194	0.396196	0.169013	2.34418	0.0190691	0.153975
Fam168b	52.7361	0.453391	0.193434	2.3439	0.0190831	0.154006
Mpv17l2	7.08922	-0.648781	0.276837	-2.34355	0.019101	0.154069
Antxr1	1.25375	0.722123	0.308409	2.34145	0.0192091	0.15486
Gdf6	0.937167	0.540304	0.230808	2.34092	0.0192362	0.154996
Cdca5	1.28172	-1.80685	0.772056	-2.34031	0.0192675	0.155116
Acot1	6.48147	0.694875	0.296925	2.34024	0.0192714	0.155116
Dmwd	19.0272	0.716179	0.306168	2.33917	0.0193268	0.155334
Gas1	3.08353	0.354474	0.151541	2.33912	0.019329	0.155334
Ddx17	101.522	0.299959	0.128223	2.33936	0.0193167	0.155334
Smad2	27.0001	0.638657	0.273136	2.33824	0.0193748	0.15562
Acer2	6.46025	0.863226	0.369219	2.33797	0.0193886	0.155628
Tbx1	4.57245	0.383266	0.163941	2.33783	0.0193962	0.155628
Ap3b2	2.36603	0.403768	0.172819	2.33637	0.0194721	0.156106
Aebp1	2.07796	-0.829299	0.354964	-2.33629	0.0194762	0.156106
Pura	70.5592	0.346186	0.148206	2.33584	0.0194994	0.15621
Bach1	25.8107	0.669298	0.286589	2.3354	0.0195227	0.156233
Kcnq5	4.30818	-0.610939	0.261583	-2.33554	0.019515	0.156233
Zfp251	7.19441	0.821926	0.352061	2.33461	0.0195637	0.156397
Nhlh1	1.90865	0.511393	0.219047	2.33463	0.019563	0.156397
Cela1	3.26175	1.02386	0.438769	2.33348	0.0196231	0.15676
Ppp1r3d	2.49804	0.704058	0.301736	2.33335	0.0196296	0.15676
Gm26749	1.50244	-1.1989	0.514071	-2.33217	0.0196919	0.157175
Foxf2	3.99506	0.300054	0.128686	2.33167	0.0197179	0.1573
Grm4	6.38689	0.275914	0.118393	2.33049	0.0197804	0.157482
Kcnc1	5.11645	0.308447	0.132324	2.33101	0.0197531	0.157482
Snx4	18.2893	0.730483	0.31345	2.33046	0.019782	0.157482
Rnaseh1	8.66051	1.19202	0.511489	2.33049	0.0197803	0.157482
Oard1	11.3124	0.911186	0.391212	2.32913	0.019852	0.157958
St6galnac3	9.92279	-0.787854	0.338292	-2.32892	0.0198636	0.157967
Dapp1	178.756	0.306974	0.131833	2.3285	0.0198855	0.157977
Zfp608	54.3073	-0.417255	0.179181	-2.32868	0.0198759	0.157977
Clstn1	20.0019	-0.614164	0.263865	-2.32757	0.0199349	0.158287
Inpp4a	18.1461	0.735024	0.315824	2.32733	0.0199479	0.158308
Gm7964	44.693	0.299576	0.128756	2.32669	0.0199816	0.158493
Cnih1	10.1583	0.644211	0.276927	2.32628	0.0200035	0.158521
Lmo1	2.20523	-1.6594	0.71334	-2.32624	0.0200059	0.158521
Myo7a	13.4607	0.772294	0.332131	2.32527	0.0200576	0.158848
Stk11	21.3999	0.553922	0.238277	2.3247	0.0200882	0.159008
Il9r	1.01021	0.791538	0.340526	2.32446	0.0201008	0.159025
Thg1l	1.84035	-1.57459	0.677567	-2.32389	0.0201316	0.159037
Tnpo3	36.2922	0.634336	0.272951	2.32399	0.020126	0.159037
Gdap2	8.20529	1.04251	0.448612	2.32385	0.0201335	0.159037
Grn	51.7442	0.720686	0.310186	2.3234	0.0201576	0.15911
RP24-303G10.1	2.1012	-2.43417	1.04772	-2.32329	0.0201636	0.15911
Ormdl3	29.047	0.709466	0.305495	2.32235	0.0202142	0.159393
Sh2d3c	29.5482	0.726093	0.31267	2.32224	0.0202203	0.159393
Slc9a6	7.71438	1.10073	0.474133	2.32156	0.0202565	0.159595
Mrps17	24.2896	-0.787632	0.33949	-2.32004	0.0203385	0.160159
Abca13	1.62868	0.500481	0.215747	2.31976	0.0203538	0.160197
Gm12260	2.1203	0.41014	0.176836	2.31933	0.0203771	0.160297
Ttc33	11.2661	1.04742	0.451766	2.31849	0.0204224	0.160489
Rab14	50.4849	0.483757	0.208634	2.31868	0.0204122	0.160489
Frrs1l	1.72339	0.46439	0.200323	2.31821	0.020438	0.160529
Sncaip	1.50217	0.871942	0.376259	2.3174	0.0204819	0.160558
Pgrmc2	12.6732	0.446985	0.192854	2.31774	0.0204636	0.160558
Adamts2	3.08281	0.341867	0.147515	2.3175	0.0204764	0.160558
C2cd2l	4.91692	-0.617409	0.266458	-2.3171	0.0204984	0.160558
Atic	17.8856	-0.672846	0.290398	-2.31698	0.0205048	0.160558
Atg4c	7.41922	0.982043	0.423832	2.31706	0.0205007	0.160558
Car9	4.80027	-1.45076	0.626448	-2.31584	0.0205668	0.160961
Stx1b	3.82996	-0.894807	0.386527	-2.31499	0.0206135	0.161093
Cdk18	29.4503	-0.77272	0.333745	-2.3153	0.0205966	0.161093
Daam1	5.69474	0.856965	0.370187	2.31496	0.0206153	0.161093
Map1b	5.51085	0.544518	0.23538	2.31336	0.0207028	0.161693
Ddx60	23.8997	0.747217	0.323091	2.31272	0.0207382	0.161887
Zswim4	17.9109	0.597889	0.258557	2.31241	0.0207552	0.161937
Creb3l3	0.728996	0.933948	0.404106	2.31115	0.0208248	0.162397
Fbxw5	31.2446	0.634374	0.274547	2.31062	0.0208539	0.162541
Uba3	11.254	0.809312	0.350324	2.31018	0.0208781	0.16258
Mn1	10.8677	0.502212	0.217394	2.31014	0.0208802	0.16258
Htr6	1.67679	0.453391	0.19628	2.30993	0.0208922	0.162591
Flt4	5.18678	0.528876	0.229088	2.30861	0.0209651	0.163013
Gimap1os	8.02869	-1.09536	0.474475	-2.30856	0.0209678	0.163013
Card14	3.01662	0.398544	0.172735	2.30725	0.0210408	0.163497
Arvcf	6.35591	0.44003	0.190765	2.30666	0.0210739	0.163525
Hnrnpk	71.4273	0.265304	0.115007	2.30686	0.0210627	0.163525
Med29	3.24423	0.733639	0.318086	2.30642	0.0210872	0.163525
Ppp2cb	18.7043	0.592128	0.256728	2.30644	0.0210861	0.163525
Nbeal1	24.1334	0.648656	0.281468	2.30454	0.0211921	0.164255
Slc39a8	2.76611	-0.862945	0.374502	-2.30425	0.0212087	0.1643
Rock1	33.8405	0.501368	0.217763	2.30236	0.021315	0.164485
Slc39a3	7.41821	0.988467	0.429528	2.30128	0.0213756	0.164485
Fkbp4	70.4999	-0.503034	0.218505	-2.30216	0.0213262	0.164485
Gm37653	0.622896	-1.82991	0.794904	-2.30206	0.021332	0.164485
Kctd8	1.51157	0.530646	0.230394	2.30321	0.0212669	0.164485
Plxna2	4.65422	-0.611469	0.265524	-2.30288	0.0212858	0.164485
Echdc1	4.74075	-0.632491	0.274802	-2.30162	0.0213565	0.164485
Eml4	25.0756	0.550391	0.239148	2.30146	0.0213655	0.164485
Mcm8	2.93924	-1.48937	0.647229	-2.30114	0.0213834	0.164485
Mrgprd	1.05091	0.634938	0.275853	2.30172	0.0213507	0.164485
Bysl	8.03935	-0.958656	0.416558	-2.30138	0.0213704	0.164485
C130012C08Rik	1.54707	0.651962	0.283093	2.303	0.021279	0.164485
Asic1	1.95363	0.490415	0.213111	2.30122	0.0213792	0.164485
Mfge8	36.1194	0.918137	0.398666	2.30302	0.0212776	0.164485
Lsm11	7.99242	1.12456	0.488873	2.30032	0.0214302	0.164762
G2e3	10.1891	1.05918	0.460494	2.30009	0.0214433	0.16478
Ecm1	5.57427	-0.980325	0.426285	-2.2997	0.0214655	0.164868
Cox14	22.9686	-0.483979	0.210509	-2.29909	0.0215	0.165041
Zfp428	2.18357	0.735146	0.319779	2.29892	0.0215097	0.165041
Mettl20	8.6623	-1.085	0.472047	-2.2985	0.0215333	0.165139
Fam64a	1.00244	-1.19699	0.520955	-2.29769	0.0215794	0.165409
Olfr1386	1.66845	0.534415	0.232657	2.29701	0.0216182	0.165624
Ticam1	8.7656	1.29391	0.563463	2.29636	0.0216554	0.165743
Plekhn1	1.27375	-1.48574	0.646989	-2.29639	0.0216533	0.165743
Asap2	7.1022	-0.752655	0.327811	-2.296	0.0216757	0.165815
P2rx1	30.5702	0.691712	0.301299	2.29576	0.0216894	0.165836
Igfbp4	52.7057	-0.512526	0.22329	-2.29534	0.0217139	0.165857
Lbp	29.8525	0.669234	0.291541	2.29551	0.021704	0.165857
[truncated: 13,270 more rows]

## Sheet: T2 - GSEA - KO vs WT ESLAMs
	NAME	SIZE	ES	NES	NOM p-val	FDR q-val	FWER p-val	RANK AT MAX
DOWN in KO	KEGG_RIBOSOME	56	-0.794252	-3.35988	0	0	0	1306
	HALLMARK_E2F_TARGETS	185	-0.58659	-3.10283	0	0	0	1911
	HALLMARK_G2M_CHECKPOINT	180	-0.531771	-2.76996	0	0	0	1911
	HALLMARK_MYC_TARGETS_V1	175	-0.495168	-2.60164	0	0	0	2306
	KEGG_DNA_REPLICATION	34	-0.631982	-2.41081	0	0	0	2895
	KEGG_CHRONIC_MYELOID_LEUKEMIA	69	-0.52363	-2.36098	0	0.000555556	0.001	748
	HALLMARK_MYC_TARGETS_V2	52	-0.561953	-2.28356	0	0	0	2013
	KEGG_ERBB_SIGNALING_PATHWAY	73	-0.487804	-2.1801	0	0.00376472	0.008	306
	KEGG_ANTIGEN_PROCESSING_AND_PRESENTATION	39	-0.548465	-2.16002	0	0.00351178	0.009	570
	KEGG_TERPENOID_BACKBONE_BIOSYNTHESIS	12	-0.715302	-2.07144	0.00341297	0.00847548	0.026	1179
	HALLMARK_TNFA_SIGNALING_VIA_NFKB	159	-0.399507	-2.04833	0	0	0	391
	HALLMARK_CHOLESTEROL_HOMEOSTASIS	63	-0.466738	-2.0417	0	0	0	1907
	KEGG_BASE_EXCISION_REPAIR	30	-0.535399	-2.0408	0	0.00927271	0.033	452
	KEGG_HOMOLOGOUS_RECOMBINATION	23	-0.582431	-2.00904	0	0.012497	0.05	2768
	KEGG_STEROID_BIOSYNTHESIS	15	-0.634508	-1.94783	0.010274	0.0185766	0.083	2384
	HALLMARK_MTORC1_SIGNALING	176	-0.368069	-1.93805	0	0.00110442	0.002	1927
	KEGG_MISMATCH_REPAIR	21	-0.548607	-1.91374	0.00858369	0.0237534	0.114	2550
	KEGG_CELL_CYCLE	114	-0.395724	-1.91318	0	0.021594	0.114	884
	KEGG_ACUTE_MYELOID_LEUKEMIA	53	-0.458157	-1.88372	0.00574713	0.0248119	0.137	279
	HALLMARK_APOPTOSIS	125	-0.365664	-1.8337	0	0.00457993	0.009	1222
	KEGG_JAK_STAT_SIGNALING_PATHWAY	94	-0.381252	-1.78673	0	0.0458068	0.255	645
	KEGG_COLORECTAL_CANCER	56	-0.40246	-1.75182	0	0.051892	0.302	618
	KEGG_ONE_CARBON_POOL_BY_FOLATE	16	-0.540898	-1.70126	0.016129	0.0669437	0.399	1432
	KEGG_GRAFT_VERSUS_HOST_DISEASE	13	-0.533859	-1.58239	0.0456026	0.128539	0.634	451
	KEGG_PYRIMIDINE_METABOLISM	79	-0.32528	-1.48225	0	0.206218	0.835	1898
	KEGG_ALLOGRAFT_REJECTION	16	-0.460195	-1.45234	0.0674157	0.22663	0.871	451
	KEGG_MELANOMA	54	-0.337705	-1.4427	0.027933	0.227281	0.888	748
	KEGG_AUTOIMMUNE_THYROID_DISEASE	15	-0.46775	-1.44055	0.0725191	0.217332	0.89	451
	HALLMARK_UNFOLDED_PROTEIN_RESPONSE	100	-0.302751	-1.43849	0.0107527	0.0742621	0.148	2497
	HALLMARK_HYPOXIA	155	-0.283572	-1.43845	0	0.0668359	0.148	300
	KEGG_B_CELL_RECEPTOR_SIGNALING_PATHWAY	71	-0.314223	-1.43409	0	0.213581	0.896	311
	HALLMARK_UV_RESPONSE_UP	138	-0.28249	-1.43017	0.0153846	0.0652358	0.158	1256
	KEGG_GLUTATHIONE_METABOLISM	39	-0.357473	-1.40843	0.0418848	0.231725	0.926	1124
	KEGG_TYPE_I_DIABETES_MELLITUS	18	-0.425223	-1.36213	0.107692	0.278366	0.954	451
	KEGG_PATHWAYS_IN_CANCER	266	-0.249874	-1.34957	0	0.283537	0.961	407
	KEGG_VIRAL_MYOCARDITIS	47	-0.314358	-1.31783	0.0714286	0.319856	0.977	451
	HALLMARK_INTERFERON_ALPHA_RESPONSE	86	-0.276315	-1.3057	0.0327869	0.130971	0.307	1043
	KEGG_PANCREATIC_CANCER	63	-0.28729	-1.29739	0.0601504	0.341514	0.984	1579
	KEGG_RENAL_CELL_CARCINOMA	61	-0.299542	-1.29064	0.0759494	0.339867	0.986	274
	KEGG_PROSTATE_CANCER	79	-0.273907	-1.28393	0.0504202	0.338568	0.988	388
	HALLMARK_P53_PATHWAY	166	-0.244565	-1.27113	0.0588235	0.159655	0.385	1562
	KEGG_LEISHMANIA_INFECTION	53	-0.289523	-1.26863	0.107595	0.352577	0.992	274
	HALLMARK_IL2_STAT5_SIGNALING	158	-0.251872	-1.26613	0.046875	0.152829	0.392	1460
	KEGG_ALANINE_ASPARTATE_AND_GLUTAMATE_METABOLISM	26	-0.34948	-1.2566	0.130631	0.361008	0.995	893
	KEGG_P53_SIGNALING_PATHWAY	58	-0.280209	-1.23169	0.103659	0.393092	0.997	1579
	KEGG_LYSINE_DEGRADATION	33	-0.313885	-1.21859	0.147982	0.405969	0.999	1716
	HALLMARK_MITOTIC_SPINDLE	190	-0.229542	-1.20652	0.0212766	0.194294	0.496	1445
	KEGG_TOLL_LIKE_RECEPTOR_SIGNALING_PATHWAY	67	-0.274648	-1.20052	0.160256	0.429913	1	12
	KEGG_GLIOMA	56	-0.274016	-1.19685	0.178571	0.424177	1	1579
	KEGG_T_CELL_RECEPTOR_SIGNALING_PATHWAY	84	-0.258062	-1.18985	0.153226	0.424702	1	311
	KEGG_ALPHA_LINOLENIC_ACID_METABOLISM	10	-0.428954	-1.18954	0.236246	0.413673	1	1100
	KEGG_PURINE_METABOLISM	126	-0.234053	-1.18209	0.125	0.415341	1	1898
	KEGG_NUCLEOTIDE_EXCISION_REPAIR	42	-0.292444	-1.16257	0.223464	0.441001	1	2924
	KEGG_GLYCINE_SERINE_AND_THREONINE_METABOLISM	24	-0.328429	-1.15941	0.226415	0.436263	1	1507
	KEGG_PHENYLALANINE_METABOLISM	9	-0.442829	-1.1561	0.240625	0.432893	1	2474
	KEGG_FOLATE_BIOSYNTHESIS	8	-0.435884	-1.12038	0.311178	0.496506	1	41
	KEGG_NON_SMALL_CELL_LUNG_CANCER	49	-0.258714	-1.10557	0.281437	0.516206	1	339
	KEGG_PRION_DISEASES	20	-0.338389	-1.10446	0.285714	0.506245	1	240
	HALLMARK_INFLAMMATORY_RESPONSE	129	-0.216573	-1.08639	0.20339	0.370464	0.759	2058
	KEGG_GLYCOSPHINGOLIPID_BIOSYNTHESIS_LACTO_AND_NEOLACTO_SERIES	16	-0.335788	-1.07196	0.337449	0.568105	1	1194
	KEGG_VALINE_LEUCINE_AND_ISOLEUCINE_BIOSYNTHESIS	6	-0.452388	-1.07175	0.362573	0.556087	1	1793
	KEGG_BLADDER_CANCER	36	-0.270931	-1.07013	0.317757	0.548173	1	339
	KEGG_NOD_LIKE_RECEPTOR_SIGNALING_PATHWAY	40	-0.268487	-1.06944	0.335165	0.538378	1	388
	KEGG_CYSTEINE_AND_METHIONINE_METABOLISM	24	-0.298867	-1.05399	0.348214	0.560552	1	553
	HALLMARK_ANGIOGENESIS	23	-0.298524	-1.05241	0.375465	0.429551	0.821	1342
	KEGG_PROGESTERONE_MEDIATED_OOCYTE_MATURATION	72	-0.231799	-1.03109	0.368056	0.598624	1	884
	KEGG_GLYOXYLATE_AND_DICARBOXYLATE_METABOLISM	13	-0.343129	-1.03067	0.388889	0.587409	1	1357
	KEGG_PARKINSONS_DISEASE	104	-0.209688	-1.00891	0.431034	0.627663	1	1842
	KEGG_AMINOACYL_TRNA_BIOSYNTHESIS	22	-0.295671	-1.00574	0.439815	0.623394	1	1872
	HALLMARK_ADIPOGENESIS	175	-0.18963	-1.0053	0.4375	0.536077	0.906	1156
	KEGG_SMALL_CELL_LUNG_CANCER	73	-0.220828	-0.999811	0.44	0.625958	1	339
	KEGG_NITROGEN_METABOLISM	15	-0.312224	-0.990711	0.464684	0.635731	1	751
	KEGG_SULFUR_METABOLISM	12	-0.341015	-0.986407	0.475	0.634479	1	1087
	KEGG_DRUG_METABOLISM_OTHER_ENZYMES	19	-0.298134	-0.981249	0.470833	0.635344	1	588
	KEGG_HUNTINGTONS_DISEASE	151	-0.187652	-0.960176	0.568966	0.673222	1	1855
	HALLMARK_FATTY_ACID_METABOLISM	126	-0.190698	-0.944403	0.619048	0.679697	0.96	1179
	KEGG_PROTEIN_EXPORT	22	-0.272787	-0.936721	0.512195	0.715612	1	1055
	KEGG_NATURAL_KILLER_CELL_MEDIATED_CYTOTOXICITY	84	-0.193742	-0.911721	0.745614	0.762348	1	1399
	KEGG_GLYCOSAMINOGLYCAN_DEGRADATION	17	-0.277147	-0.901756	0.587786	0.773203	1	1150
	KEGG_PANTOTHENATE_AND_COA_BIOSYNTHESIS	10	-0.319867	-0.898457	0.614094	0.76747	1	2372
	HALLMARK_GLYCOLYSIS	165	-0.176483	-0.898173	0.690909	0.770201	0.978	1457
	KEGG_ENDOMETRIAL_CANCER	45	-0.214249	-0.89505	0.66474	0.76298	1	618
	KEGG_N_GLYCAN_BIOSYNTHESIS	45	-0.214225	-0.884338	0.657609	0.773081	1	1561
	KEGG_ARGININE_AND_PROLINE_METABOLISM	42	-0.216389	-0.8776	0.647668	0.774547	1	1514
	KEGG_COMPLEMENT_AND_COAGULATION_CASCADES	24	-0.228273	-0.831965	0.708134	0.855546	1	2554
	HALLMARK_DNA_REPAIR	136	-0.167996	-0.830608	0.862069	0.871527	0.991	1396
	HALLMARK_OXIDATIVE_PHOSPHORYLATION	195	-0.149708	-0.803099	0.921053	0.871151	0.991	2344
	KEGG_TYROSINE_METABOLISM	21	-0.231362	-0.785671	0.775194	0.923263	1	2608
	KEGG_PROTEASOME	41	-0.181279	-0.754025	0.863874	0.9566	1	10127
	KEGG_AMINO_SUGAR_AND_NUCLEOTIDE_SUGAR_METABOLISM	40	-0.182535	-0.73694	0.902299	0.964297	1	1663
	KEGG_BIOSYNTHESIS_OF_UNSATURATED_FATTY_ACIDS	19	-0.224055	-0.720012	0.885057	0.969178	1	1298
	KEGG_DRUG_METABOLISM_CYTOCHROME_P450	24	-0.193302	-0.689074	0.954918	0.986991	1	2192
	KEGG_CITRATE_CYCLE_TCA_CYCLE	28	-0.178868	-0.684531	0.908333	0.977273	1	1142
	KEGG_FRUCTOSE_AND_MANNOSE_METABOLISM	31	-0.159086	-0.599636	0.980296	1	1	915
	KEGG_RIBOFLAVIN_METABOLISM	10	-0.217934	-0.59899	0.94081	1	1	313
	KEGG_GALACTOSE_METABOLISM	22	-0.147523	-0.525745	0.995455	1	1	2537
	KEGG_METABOLISM_OF_XENOBIOTICS_BY_CYTOCHROME_P450	25	-0.136645	-0.480541	1	0.996909	1	2192
UP in KO	KEGG_BASAL_CELL_CARCINOMA	44	0.577384	1.92159	0	0.0103991	0.014	2504
	KEGG_MELANOGENESIS	76	0.517525	1.90195	0	0.00779902	0.021	2597
	KEGG_NEUROACTIVE_LIGAND_RECEPTOR_INTERACTION	117	0.476635	1.82104	0	0.0163469	0.064	3066
	KEGG_HEDGEHOG_SIGNALING_PATHWAY	41	0.530925	1.7342	0	0.0470596	0.218	2504
	KEGG_DILATED_CARDIOMYOPATHY	68	0.459766	1.64289	0.00232558	0.114846	0.531	3468
	HALLMARK_HEDGEHOG_SIGNALING	29	0.536577	1.63549	0.00637755	0.0452711	0.071	2251
	KEGG_HEMATOPOIETIC_CELL_LINEAGE	50	0.467757	1.61192	0.00487805	0.136599	0.664	1414
	KEGG_ARRHYTHMOGENIC_RIGHT_VENTRICULAR_CARDIOMYOPATHY_ARVC	54	0.447634	1.5509	0.00954654	0.231062	0.856	3398
	HALLMARK_KRAS_SIGNALING_DN	107	0.404747	1.54815	0.00554324	0.0684793	0.202	3052
	KEGG_PROXIMAL_TUBULE_BICARBONATE_RECLAMATION	15	0.575634	1.53918	0.0253165	0.22593	0.887	2435
	KEGG_O_GLYCAN_BIOSYNTHESIS	18	0.553292	1.53716	0.0300136	0.204829	0.889	931
	KEGG_HYPERTROPHIC_CARDIOMYOPATHY_HCM	61	0.430621	1.52015	0.0129564	0.216336	0.93	3582
	KEGG_REGULATION_OF_AUTOPHAGY	19	0.545307	1.51645	0.0296496	0.202723	0.937	1388
	KEGG_WNT_SIGNALING_PATHWAY	124	0.381454	1.47134	0.00862999	0.278363	0.983	2549
	HALLMARK_PANCREAS_BETA_CELLS	22	0.505432	1.45797	0.0580475	0.129015	0.459	3067
	KEGG_ECM_RECEPTOR_INTERACTION	62	0.411273	1.44785	0.032634	0.318154	0.997	3418
	KEGG_DORSO_VENTRAL_AXIS_FORMATION	19	0.515005	1.42105	0.0651596	0.365335	0.999	1971
	KEGG_SPHINGOLIPID_METABOLISM	26	0.47593	1.41297	0.0599739	0.364583	1	4515
	KEGG_GLYCOSPHINGOLIPID_BIOSYNTHESIS_GLOBO_SERIES	7	0.653726	1.40704	0.0763359	0.35977	1	3521
	HALLMARK_NOTCH_SIGNALING	29	0.450636	1.39937	0.0648855	0.184058	0.695	2436
	KEGG_ALDOSTERONE_REGULATED_SODIUM_REABSORPTION	32	0.444167	1.39475	0.0690088	0.373136	1	1837
	KEGG_CALCIUM_SIGNALING_PATHWAY	122	0.353591	1.36556	0.039517	0.437596	1	3619
	KEGG_VASCULAR_SMOOTH_MUSCLE_CONTRACTION	79	0.365485	1.34963	0.0595506	0.463514	1	3345
	KEGG_MATURITY_ONSET_DIABETES_OF_THE_YOUNG	14	0.523999	1.34864	0.107191	0.443527	1	3150
	HALLMARK_WNT_BETA_CATENIN_SIGNALING	33	0.430165	1.34041	0.10665	0.262321	0.881	1927
	KEGG_PROPANOATE_METABOLISM	27	0.437827	1.3324	0.10828	0.470941	1	3289
	KEGG_LONG_TERM_DEPRESSION	50	0.391272	1.32282	0.094132	0.481505	1	2498
	KEGG_VIBRIO_CHOLERAE_INFECTION	42	0.406884	1.32253	0.102723	0.461181	1	3133
	KEGG_NOTCH_SIGNALING_PATHWAY	43	0.394716	1.32052	0.103571	0.44811	1	3667
	KEGG_VALINE_LEUCINE_AND_ISOLEUCINE_DEGRADATION	40	0.399044	1.31108	0.112069	0.460222	1	3289
	KEGG_THYROID_CANCER	25	0.437694	1.29753	0.142675	0.485198	1	3345
	KEGG_LYSOSOME	107	0.342144	1.2936	0.0770089	0.479278	1	4876
	KEGG_TGF_BETA_SIGNALING_PATHWAY	63	0.361478	1.28319	0.108645	0.494656	1	1962
	HALLMARK_EPITHELIAL_MESENCHYMAL_TRANSITION	133	0.330827	1.28317	0.0592672	0.371548	0.976	2235
	KEGG_CARDIAC_MUSCLE_CONTRACTION	58	0.364801	1.28116	0.110036	0.483797	1	2606
	KEGG_ADHERENS_JUNCTION	57	0.365719	1.27882	0.136742	0.47438	1	3916
	KEGG_TASTE_TRANSDUCTION	21	0.452236	1.27782	0.14191	0.461772	1	2925
	KEGG_PENTOSE_PHOSPHATE_PATHWAY	23	0.431906	1.26623	0.17268	0.480951	1	2958
	KEGG_AXON_GUIDANCE	106	0.327388	1.25129	0.100331	0.508079	1	2332
	KEGG_ADIPOCYTOKINE_SIGNALING_PATHWAY	52	0.365262	1.24614	0.153753	0.507877	1	4600
	HALLMARK_KRAS_SIGNALING_UP	136	0.3176	1.24306	0.108791	0.450215	0.994	4743
	KEGG_RENIN_ANGIOTENSIN_SYSTEM	7	0.564387	1.22195	0.207237	0.566648	1	3582
	KEGG_OTHER_GLYCAN_DEGRADATION	14	0.457576	1.20773	0.230769	0.594427	1	4827
	KEGG_STEROID_HORMONE_BIOSYNTHESIS	15	0.459403	1.20505	0.218794	0.587286	1	2020
	HALLMARK_UV_RESPONSE_DN	120	0.309299	1.20212	0.148867	0.536756	0.998	3842
	HALLMARK_HEME_METABOLISM	170	0.302228	1.198	0.13312	0.49085	0.999	4409
	KEGG_ABC_TRANSPORTERS	32	0.377595	1.19178	0.219922	0.61413	1	4073
	KEGG_RETINOL_METABOLISM	21	0.412375	1.19068	0.215447	0.601836	1	2830
	HALLMARK_BILE_ACID_METABOLISM	80	0.324045	1.19001	0.200918	0.46831	0.999	4131
	KEGG_PEROXISOME	71	0.329237	1.1837	0.192217	0.608553	1	5458
	HALLMARK_APICAL_JUNCTION	152	0.296986	1.18309	0.151872	0.44668	0.999	4260
	KEGG_OLFACTORY_TRANSDUCTION	26	0.388547	1.18235	0.238281	0.598043	1	3077
	KEGG_TIGHT_JUNCTION	95	0.313383	1.17958	0.193694	0.592122	1	3040
	KEGG_LONG_TERM_POTENTIATION	56	0.334633	1.16342	0.226901	0.627931	1	3555
	KEGG_CELL_ADHESION_MOLECULES_CAMS	80	0.315544	1.15641	0.225989	0.635434	1	3099
	HALLMARK_XENOBIOTIC_METABOLISM	142	0.296695	1.15173	0.192719	0.506958	0.999	3074
	KEGG_VASOPRESSIN_REGULATED_WATER_REABSORPTION	39	0.35712	1.14828	0.276829	0.647031	1	4221
	HALLMARK_ESTROGEN_RESPONSE_LATE	154	0.286911	1.13098	0.247289	0.534273	1	3412
	KEGG_PRIMARY_IMMUNODEFICIENCY	23	0.388721	1.1239	0.307398	0.708304	1	1758
	KEGG_RIG_I_LIKE_RECEPTOR_SIGNALING_PATHWAY	47	0.330051	1.10996	0.308627	0.738194	1	5321
	KEGG_FC_GAMMA_R_MEDIATED_PHAGOCYTOSIS	82	0.301706	1.10812	0.285383	0.728684	1	3955
	KEGG_PATHOGENIC_ESCHERICHIA_COLI_INFECTION	44	0.328334	1.1041	0.334158	0.726919	1	1808
	KEGG_MAPK_SIGNALING_PATHWAY	211	0.268135	1.09825	0.283629	0.730483	1	4354
	HALLMARK_ALLOGRAFT_REJECTION	127	0.278206	1.08835	0.317686	0.633298	1	2969
	HALLMARK_MYOGENESIS	138	0.273967	1.07483	0.32538	0.635444	1	2588
	KEGG_SELENOAMINO_ACID_METABOLISM	21	0.375355	1.05483	0.400271	0.853496	1	5222
	KEGG_FOCAL_ADHESION	158	0.261015	1.04973	0.373134	0.854021	1	3669
	HALLMARK_PROTEIN_SECRETION	90	0.276987	1.04727	0.384439	0.681939	1	4921
	KEGG_OOCYTE_MEIOSIS	91	0.279351	1.0425	0.412032	0.862128	1	2597
	KEGG_AMYOTROPHIC_LATERAL_SCLEROSIS_ALS	44	0.307459	1.02512	0.431931	0.901178	1	5057
	KEGG_ALZHEIMERS_DISEASE	140	0.259474	1.01388	0.45571	0.9206	1	2111
	KEGG_INSULIN_SIGNALING_PATHWAY	117	0.260891	1.00381	0.463468	0.935559	1	3388
	KEGG_ETHER_LIPID_METABOLISM	19	0.35604	0.993543	0.478723	0.95059	1	4943
	KEGG_TAURINE_AND_HYPOTAURINE_METABOLISM	6	0.466302	0.965277	0.540498	1	1	3170
	KEGG_TRYPTOPHAN_METABOLISM	24	0.325328	0.961341	0.538259	1	1	3289
	KEGG_REGULATION_OF_ACTIN_CYTOSKELETON	163	0.241576	0.958477	0.595699	1	1	3955
	HALLMARK_TGF_BETA_SIGNALING	51	0.280314	0.95287	0.546894	0.947465	1	1865
	KEGG_FATTY_ACID_METABOLISM	36	0.295262	0.952089	0.534264	1	1	2069
	KEGG_GLYCOSAMINOGLYCAN_BIOSYNTHESIS_HEPARAN_SULFATE	20	0.333663	0.938202	0.575549	1	1	1787
	HALLMARK_PEROXISOME	85	0.251649	0.936915	0.59116	0.944256	1	3796
	KEGG_PYRUVATE_METABOLISM	32	0.298021	0.928567	0.594185	1	1	3868
	HALLMARK_SPERMATOGENESIS	81	0.25048	0.925114	0.623156	0.927416	1	2059
	HALLMARK_ANDROGEN_RESPONSE	78	0.251184	0.920257	0.61661	0.893576	1	3482
	KEGG_ENDOCYTOSIS	155	0.228485	0.909368	0.678038	1	1	3614
	KEGG_CYTOKINE_CYTOKINE_RECEPTOR_INTERACTION	121	0.234783	0.905763	0.670639	1	1	2460
	KEGG_PPAR_SIGNALING_PATHWAY	39	0.274302	0.891556	0.636588	1	1	3058
	HALLMARK_ESTROGEN_RESPONSE_EARLY	152	0.225833	0.891139	0.726891	0.924533	1	2828
	HALLMARK_IL6_JAK_STAT3_SIGNALING	66	0.245493	0.885083	0.658565	0.897259	1	3311
	KEGG_CHEMOKINE_SIGNALING_PATHWAY	117	0.227162	0.872405	0.723497	1	1	3111
	HALLMARK_APICAL_SURFACE	28	0.279792	0.866324	0.668435	0.898696	1	3874
	HALLMARK_COAGULATION	79	0.237247	0.865391	0.696262	0.863302	1	3864
	KEGG_PENTOSE_AND_GLUCURONATE_INTERCONVERSIONS	11	0.350145	0.855047	0.676308	1	1	2083
	KEGG_GAP_JUNCTION	71	0.238769	0.854822	0.740093	1	1	4603
	KEGG_BASAL_TRANSCRIPTION_FACTORS	31	0.272454	0.85275	0.677296	1	1	989
	KEGG_BETA_ALANINE_METABOLISM	16	0.312996	0.848935	0.691475	1	1	3289
	KEGG_ARACHIDONIC_ACID_METABOLISM	27	0.280094	0.84587	0.693671	1	1	3886
	KEGG_GLYCOSAMINOGLYCAN_BIOSYNTHESIS_CHONDROITIN_SULFATE	19	0.304053	0.844259	0.700528	1	1	1473
	KEGG_ASCORBATE_AND_ALDARATE_METABOLISM	7	0.395527	0.841342	0.68175	1	1	3289
	KEGG_PORPHYRIN_AND_CHLOROPHYLL_METABOLISM	20	0.296828	0.836626	0.703552	1	1	2605
	KEGG_LEUKOCYTE_TRANSENDOTHELIAL_MIGRATION	84	0.224257	0.830229	0.777528	1	1	4333
	KEGG_LIMONENE_AND_PINENE_DEGRADATION	9	0.360859	0.828916	0.687045	1	1	3926
	KEGG_GNRH_SIGNALING_PATHWAY	77	0.223701	0.823644	0.782609	1	1	3388
	KEGG_OXIDATIVE_PHOSPHORYLATION	108	0.21004	0.800609	0.832215	1	1	2571
	KEGG_TYPE_II_DIABETES_MELLITUS	38	0.244733	0.797224	0.795594	1	1	4856
	KEGG_LINOLEIC_ACID_METABOLISM	10	0.327869	0.792125	0.736994	1	1	2443
	KEGG_NEUROTROPHIN_SIGNALING_PATHWAY	109	0.206048	0.79021	0.853333	1	1	3955
	KEGG_FC_EPSILON_RI_SIGNALING_PATHWAY	61	0.215853	0.773728	0.826651	1	1	5224
	KEGG_ASTHMA	8	0.344505	0.768728	0.792094	1	1	4556
	KEGG_UBIQUITIN_MEDIATED_PROTEOLYSIS	124	0.198386	0.767292	0.89011	1	1	3746
	HALLMARK_INTERFERON_GAMMA_RESPONSE	163	0.191241	0.76346	0.931915	0.996041	1	3527
	KEGG_PRIMARY_BILE_ACID_BIOSYNTHESIS	10	0.321765	0.758963	0.7903	1	1	134
	KEGG_GLYCOSAMINOGLYCAN_BIOSYNTHESIS_KERATAN_SULFATE	13	0.294122	0.753357	0.791667	1	1	3244
	KEGG_EPITHELIAL_CELL_SIGNALING_IN_HELICOBACTER_PYLORI_INFECTION	53	0.214294	0.742475	0.87929	1	1	4846
	KEGG_CYTOSOLIC_DNA_SENSING_PATHWAY	31	0.237027	0.741104	0.856051	1	1	4974
	HALLMARK_PI3K_AKT_MTOR_SIGNALING	90	0.195797	0.735074	0.917327	0.991364	1	2253
	HALLMARK_COMPLEMENT	142	0.18655	0.729071	0.937161	0.960499	1	5491
	KEGG_RNA_POLYMERASE	24	0.243072	0.728697	0.862159	1	1	5945
	KEGG_GLYCEROLIPID_METABOLISM	31	0.23013	0.727242	0.860077	1	1	5753
	KEGG_GLYCEROPHOSPHOLIPID_METABOLISM	57	0.207586	0.726466	0.896592	1	1	4943
	KEGG_GLYCOLYSIS_GLUCONEOGENESIS	45	0.219144	0.726083	0.882709	1	1	5828
	KEGG_CIRCADIAN_RHYTHM_MAMMAL	12	0.287376	0.725229	0.833333	1	1	1840
	KEGG_APOPTOSIS	72	0.191523	0.699789	0.932636	1	1	5382
	KEGG_VEGF_SIGNALING_PATHWAY	58	0.193829	0.681279	0.938315	1	1	3955
	HALLMARK_REACTIVE_OXYGEN_SPECIES_PATHWAY	46	0.191567	0.647797	0.955422	0.976655	1	2733
	KEGG_NON_HOMOLOGOUS_END_JOINING	12	0.255392	0.645714	0.895172	1	1	280
	KEGG_NICOTINATE_AND_NICOTINAMIDE_METABOLISM	17	0.233941	0.642426	0.921727	1	1	4196
	KEGG_BUTANOATE_METABOLISM	26	0.213798	0.63442	0.942966	1	1	3289
	KEGG_SPLICEOSOME	110	0.16382	0.62925	0.988938	1	1	2750
	KEGG_STARCH_AND_SUCROSE_METABOLISM	23	0.200094	0.586944	0.957503	1	1	4632
	KEGG_GLYCOSPHINGOLIPID_BIOSYNTHESIS_GANGLIO_SERIES	12	0.227744	0.567512	0.95442	1	1	2679
	KEGG_PHOSPHATIDYLINOSITOL_SIGNALING_SYSTEM	64	0.159654	0.567226	0.989362	1	1	1885
	KEGG_INOSITOL_PHOSPHATE_METABOLISM	47	0.166414	0.560329	0.992656	1	1	1885
	KEGG_GLYCOSYLPHOSPHATIDYLINOSITOL_GPI_ANCHOR_BIOSYNTHESIS	24	0.18447	0.544751	0.980289	1	1	101
	KEGG_HISTIDINE_METABOLISM	21	0.189131	0.534033	0.98224	1	1	5763
	KEGG_SNARE_INTERACTIONS_IN_VESICULAR_TRANSPORT	33	0.160244	0.50847	0.996236	1	1	5454
	KEGG_MTOR_SIGNALING_PATHWAY	46	0.151687	0.507541	0.993902	1	1	1981
	KEGG_SYSTEMIC_LUPUS_ERYTHEMATOSUS	26	0.150402	0.456988	0.996164	1	1	5640
	KEGG_RNA_DEGRADATION	51	0.129143	0.444687	1	1	1	1313
	KEGG_INTESTINAL_IMMUNE_NETWORK_FOR_IGA_PRODUCTION	21	0.14748	0.42122	0.997286	0.999134	1	5162

## Sheet: T3 - DEx of YF vs EV LT-HSCs
	logFC	logCPM	F	PValue	FDR
B2m	0.690276	10.5356	67.1874	6.82548e-16	4.50004e-12
Rpl23a	0.641544	10.8009	63.7082	3.61174e-15	1.19061e-11
mt-Nd4	0.917836	11.0047	72.071	6.83643e-15	1.50242e-11
Pabpc1	0.660794	10.3147	57.4591	7.31685e-14	1.206e-10
Tpt1	0.48471	12.4525	56.3574	1.24634e-13	1.64342e-10
Zfp36l2	0.903494	9.07855	53.4722	8.37351e-13	9.20109e-10
Rps7	0.478063	12.0387	49.0577	5.41732e-12	5.10234e-09
mt-Co1	1.08761	10.1233	53.6009	7.43389e-12	6.12645e-09
Stat5b	1.58398	7.68349	46.9942	1.18508e-11	7.95023e-09
Rsrp1	0.779876	9.26223	46.8803	1.25301e-11	7.95023e-09
Rpl27	0.66761	9.77162	46.7639	1.32645e-11	7.95023e-09
Rps10	0.458695	11.787	44.8891	3.32407e-11	1.8263e-08
Rplp0	0.441331	12.1665	44.5298	3.96519e-11	2.01096e-08
Angpt1	1.26982	8.60965	47.3725	8.95141e-11	4.21547e-08
Plxnc1	1.38675	7.81317	42.7454	1.02132e-10	4.48903e-08
Pnisr	0.872519	8.66708	40.4034	3.02257e-10	1.24549e-07
Ptma	-0.669304	10.7267	43.888	3.72518e-10	1.40559e-07
Ddx17	1.11135	8.24589	41.0972	3.8375e-10	1.40559e-07
Rpl41	-0.401194	12.3407	39.2598	6.10908e-10	2.11985e-07
Luc7l2	0.779693	8.90485	38.0178	9.83321e-10	3.21161e-07
Ctnnb1	0.984282	8.33044	38.0905	1.02296e-09	3.21161e-07
Mycbp2	0.99328	8.41214	38.6498	1.2341e-09	3.69836e-07
H2-D1	0.543759	10.1628	36.5182	2.0687e-09	5.83188e-07
Rpl18a	0.38131	12.3695	36.466	2.12293e-09	5.83188e-07
Pfn1	0.580008	10.2664	37.5552	2.5089e-09	6.61648e-07
Rpl5	0.433037	11.2274	35.5708	3.31231e-09	8.39924e-07
Crlf3	0.935023	8.29267	35.1654	4.05229e-09	9.89508e-07
mt-Nd5	1.0214	9.45174	37.3094	5.87089e-09	1.38085e-06
mt-Cytb	0.533992	11.9347	37.2289	6.07382e-09	1.38085e-06
Pdap1	-0.747	8.55799	33.0268	1.17721e-08	2.58712e-06
Pdzk1ip1	1.29399	7.98272	33.7826	2.39168e-08	5.08657e-06
Eef1a1	0.369891	12.1199	30.9474	3.32915e-08	6.85909e-06
Rpl9	0.353361	12.3896	30.4817	4.20447e-08	8.40001e-06
Id3	-1.73486	7.27238	32.4674	4.7124e-08	9.13789e-06
Kit	0.975134	8.65859	32.1304	5.46763e-08	1.02252e-05
Plac8	-1.65242	7.49587	32.0959	5.58332e-08	1.02252e-05
Arhgap18	1.29705	7.55326	29.4722	6.97925e-08	1.24363e-05
Hipk1	1.31182	7.54394	29.1516	8.19946e-08	1.42261e-05
mt-Nd6	1.5023	7.50142	29.9001	9.17489e-08	1.55103e-05
Rps3	0.347349	12.4359	28.8771	9.69359e-08	1.59775e-05
Krcc1	1.0292	7.90579	28.7316	1.01283e-07	1.62868e-05
Elk4	1.41071	7.39096	28.2823	1.26985e-07	1.99336e-05
Cd44	0.896301	8.12009	27.0522	2.3612e-07	3.61633e-05
Sdcbp	0.658048	8.81908	27.0088	2.41345e-07	3.61633e-05
Dock2	0.8461	8.28543	27.029	2.75792e-07	4.04066e-05
Alkbh5	1.33306	7.39516	26.4456	3.20783e-07	4.59766e-05
Cox7a2l	0.684211	8.68621	26.3967	3.2881e-07	4.61244e-05
Lnpep	1.03762	7.80545	26.1717	3.68433e-07	4.95931e-05
Myl12b	0.553684	9.37875	26.1709	3.68582e-07	4.95931e-05
Lcp1	0.627173	8.99209	26.0741	4.19476e-07	5.53121e-05
Rnf130	0.718343	8.46683	25.5645	5.00983e-07	6.47643e-05
Romo1	-0.619827	8.64724	25.5062	5.15989e-07	6.54215e-05
Hlf	0.897657	9.541	26.7414	6.04077e-07	7.51449e-05
Eif4a2	0.821806	8.19765	25.0922	6.36444e-07	7.77051e-05
Ogt	0.82586	8.20946	25.0559	6.48266e-07	7.77095e-05
Itsn2	1.00565	7.80468	24.9845	6.72169e-07	7.91359e-05
Pcm1	0.96061	7.91354	24.5448	9.25759e-07	0.000107079
Sp3	1.21382	7.49183	24.1953	1.0033e-06	0.000114048
Puf60	1.1865	7.5272	24.16	1.02147e-06	0.000114145
Ddx39b	0.826796	8.10878	23.5718	1.37751e-06	0.000151365
Rpl13	0.310645	12.4698	23.3493	1.56389e-06	0.000169028
Gcnt2	0.815153	8.15326	23.2618	1.61289e-06	0.000171512
Eif3e	0.521425	9.26092	22.9671	1.87412e-06	0.000194029
Hnrnpa0	0.50754	9.39709	22.9573	1.88349e-06	0.000194029
Ftl1	0.42636	11.6246	23.8577	2.24064e-06	0.00022727
Nfatc1	1.3581	7.21433	22.5845	2.27769e-06	0.000227528
Rpl17	0.309883	12.1958	22.5431	2.32635e-06	0.00022892
Ptprc	0.721505	8.39268	22.5344	2.39676e-06	0.000229881
Slk	0.818993	8.10531	22.512	2.40586e-06	0.000229881
Eml4	0.835386	8.03073	22.3168	2.611e-06	0.00024122
Gna13	1.26522	7.36325	22.306	2.62547e-06	0.00024122
Mcm9	1.45123	7.11544	23.9641	2.65583e-06	0.00024122
D430042O09Rik	1.33532	7.26566	22.2724	2.67087e-06	0.00024122
Rpl10	0.309452	12.0156	22.1183	2.88944e-06	0.000257434
Arglu1	0.614866	8.79975	22.1989	2.93159e-06	0.000257706
Akap13	0.603678	8.80042	21.7308	3.56324e-06	0.000307223
Rps24	0.277697	13.2835	21.6944	3.58808e-06	0.000307223
Gdf15	2.0622	8.48315	22.6793	3.8706e-06	0.000326701
Mtmr6	1.23651	7.35766	21.5241	3.91466e-06	0.000326701
Kctd12	1.06088	7.60964	21.4144	4.1405e-06	0.000338979
Atf2	1.21483	7.36334	21.403	4.16462e-06	0.000338979
Wdr26	0.92346	7.80204	21.3018	4.38593e-06	0.00035264
Atp5k	-0.576058	8.66083	21.0939	4.87862e-06	0.000386158
Rock2	0.769222	8.18899	21.1971	4.91996e-06	0.000386158
Tsix	1.31047	8.04316	22.1333	4.98641e-06	0.00038677
Peak1	1.31779	7.22497	20.9777	5.17762e-06	0.000396931
Ifitm1	-0.723394	10.9573	21.877	5.61776e-06	0.000425723
Kcnq1ot1	0.909163	9.35248	21.7232	6.03489e-06	0.000449327
Zbtb20	0.899505	8.60609	21.7123	6.06555e-06	0.000449327
Rps14	0.283513	12.6678	20.6078	6.25819e-06	0.000458447
Fbxw2	0.978079	7.64541	20.5457	6.46052e-06	0.000468068
Erbin	1.03219	7.69034	20.6604	7.18216e-06	0.000514695
Uqcr10	-0.607804	9.05142	21.2537	7.29322e-06	0.00051643
Eef1b2	0.315793	11.5735	20.2908	7.36303e-06	0.00051643
Epb41l4aos	0.971937	7.69135	20.2637	7.46618e-06	0.000518153
Rpl18	0.313959	11.6263	20.1348	7.97676e-06	0.000547821
Xpc	0.927101	7.76165	20.0809	8.20084e-06	0.000557403
Mtmr3	1.16468	7.38395	20.0455	8.35118e-06	0.00056183
Akap9	0.726036	8.18817	20.0194	8.46376e-06	0.000563652
Rheb	0.737148	8.12531	19.9398	8.81715e-06	0.000581315
5033406O09Rik	1.0634	7.5311	19.8518	9.225e-06	0.000597477
H2-T23	0.749377	8.14625	19.8478	9.24355e-06	0.000597477
Rufy2	1.27909	7.22014	19.7593	9.67376e-06	0.000619215
Tinagl1	1.22102	7.3027	19.7026	9.95972e-06	0.000631389
Kmt2e	0.718424	8.22882	19.62	1.04542e-05	0.000656425
Macf1	0.780303	8.04321	19.5119	1.09859e-05	0.000683302
Ttc14	0.680895	8.32018	19.4015	1.16281e-05	0.000716487
Ptk2b	0.721252	8.19401	19.326	1.20885e-05	0.000726805
Itm2b	0.37144	10.4501	19.322	1.21135e-05	0.000726805
Cmpk1	0.686143	8.23253	19.32	1.21263e-05	0.000726805
Coro7	0.907969	7.72371	19.3004	1.22486e-05	0.000727524
Prkacb	0.868977	7.83406	19.234	1.27e-05	0.000747601
Celf2	0.547713	8.83933	19.1943	1.29368e-05	0.000754799
Ep300	0.913212	7.70681	19.1757	1.30613e-05	0.000755376
Rpl4	0.329805	10.9836	19.0873	1.36694e-05	0.000783671
Kmt2a	0.71475	8.2958	19.279	1.39789e-05	0.000794505
Chd4	0.524721	9.06314	19.0564	1.46728e-05	0.000826817
Tnrc6c	0.852208	7.81067	18.8968	1.50785e-05	0.00084248
Mib1	1.12627	7.39777	18.8173	1.57092e-05	0.000870344
Grk3	1.2103	7.26998	18.7796	1.60174e-05	0.000880025
Id1	-1.18053	7.73096	19.6155	1.62279e-05	0.000884221
Rack1	0.28304	11.9655	18.6654	1.69887e-05	0.000918088
Fam107b	0.903103	7.72175	18.589	1.76719e-05	0.000941396
Kmt2d	1.17178	7.30415	18.5853	1.77056e-05	0.000941396
Copb1	0.813949	7.8656	18.4788	1.87053e-05	0.000975547
Slc6a6	0.871024	7.77108	18.4715	1.87757e-05	0.000975547
Phf3	0.763617	8.00326	18.4699	1.87918e-05	0.000975547
Laptm4a	0.658768	8.29432	18.4321	1.91622e-05	0.000981206
Fam96a	0.972678	7.61972	18.4209	1.92733e-05	0.000981206
Zfx	1.05658	7.44448	18.4134	1.93473e-05	0.000981206
Cap1	0.922536	7.68194	18.3779	1.97056e-05	0.000991746
Tnks	1.19104	7.28176	18.3398	2.00965e-05	0.00100376
Fyb	0.899515	8.0261	18.9791	2.07441e-05	0.00102831
Itga4	0.757514	8.03056	18.2154	2.14305e-05	0.00105441
Myo5a	1.12206	7.3697	18.1222	2.24865e-05	0.00109817
Vps18	1.29274	7.12776	19.798	2.28649e-05	0.00110844
Leng8	1.07566	7.40266	18.0207	2.36979e-05	0.00114044
Chd2	1.01572	7.83537	18.7287	2.39758e-05	0.00114545
Baz2b	0.826641	7.8548	17.9435	2.47395e-05	0.00117343
Ube2r2	0.735201	8.02559	17.9078	2.51211e-05	0.00118226
Itgb1	0.591578	8.50818	17.8953	2.52841e-05	0.00118226
Ttc32	1.22769	7.17565	17.8791	2.5497e-05	0.00118382
Pkn2	0.813349	7.82562	17.7795	2.68448e-05	0.00123768
Actr2	0.618324	8.39278	17.7378	2.743e-05	0.0012556
Rabggtb	1.10361	7.34832	17.7185	2.77057e-05	0.0012556
Srsf5	0.496317	9.00545	17.7116	2.7805e-05	0.0012556
Krit1	0.804825	7.85679	17.6383	2.88791e-05	0.00129483
Aebp2	1.05997	7.40717	17.6258	2.90664e-05	0.00129483
Prrc2c	0.560536	9.11693	18.1539	3.00172e-05	0.00132821
Arid1b	0.975208	7.56471	17.5367	3.04374e-05	0.00133783
Iqgap2	0.739076	8.26399	17.914	3.18148e-05	0.00138225
Acap2	1.03375	7.44284	17.4481	3.18674e-05	0.00138225
Bptf	0.610682	8.41897	17.3455	3.36053e-05	0.0014481
Hpgds	1.03812	7.51336	17.391	3.48732e-05	0.00148822
Msi2	0.646035	8.31604	17.2994	3.49878e-05	0.00148822
Snhg6	0.920693	7.63189	17.2412	3.54713e-05	0.00149912
Zbtb1	0.980375	7.53748	17.1866	3.64899e-05	0.00153234
Uhrf2	0.84437	7.77201	17.1825	3.67787e-05	0.0015347
Tia1	0.778007	7.90228	17.1285	3.76061e-05	0.00155935
Rps15	0.274277	11.952	17.1146	3.78767e-05	0.00156076
Agfg1	1.09607	7.33167	17.0933	3.8297e-05	0.00156828
Ints6	1.1529	7.23849	17.057	3.9025e-05	0.00158402
Crebzf	1.05206	7.39236	17.0496	3.91749e-05	0.00158402
Lims1	0.845351	7.77012	17.0537	3.94024e-05	0.00158402
Utrn	0.890066	7.81013	17.3335	3.96714e-05	0.00158517
Xist	0.681476	10.5911	17.708	4.02312e-05	0.00159786
Anxa1	0.617636	8.43506	17.0263	4.16577e-05	0.00164461
Stag1	0.83635	7.76072	16.9092	4.21344e-05	0.00165352
Nktr	0.650438	8.23789	16.8884	4.25921e-05	0.0016616
Cspp1	0.943932	7.56768	16.856	4.33139e-05	0.00167982
Etnk1	0.80119	7.8736	16.8683	4.48021e-05	0.0017218
H2-K1	0.360459	10.3435	16.8434	4.49188e-05	0.0017218
Cd33	1.17858	7.30971	16.9076	4.69489e-05	0.00178922
Zmiz1	0.699413	8.09449	16.6852	4.73296e-05	0.00179129
Tjp1	0.99867	7.46964	16.6764	4.75467e-05	0.00179129
Snrpd2	-0.515563	8.78417	16.8036	4.84292e-05	0.00181083
Gem	1.13783	8.56944	17.3033	4.88575e-05	0.00181083
Rpl12	0.259621	12.1943	16.6227	4.88895e-05	0.00181083
Impact	1.11719	7.29652	16.5994	4.94856e-05	0.00182267
Atp11b	0.67052	8.12815	16.5627	5.04371e-05	0.0018474
Cep350	0.95642	7.6096	16.6876	5.09751e-05	0.00185679
Nsd1	0.704052	8.02352	16.5218	5.15211e-05	0.00186637
Pcmtd2	1.05705	7.38635	16.509	5.18653e-05	0.00186857
Serinc3	0.496904	8.87984	16.4896	5.23913e-05	0.00187149
Prkcd	0.965804	7.49676	16.4851	5.2514e-05	0.00187149
Xiap	0.877616	7.65817	16.4665	5.30236e-05	0.00187949
St3gal2	0.958977	7.52634	16.4333	5.39449e-05	0.00190192
Phf20l1	0.592026	8.4876	16.4703	5.49752e-05	0.00191726
Stap1	0.704321	8.04764	16.3915	5.51307e-05	0.00191726
Heatr5a	0.981701	7.46449	16.3872	5.52526e-05	0.00191726
Laptm5	0.391022	9.73701	16.3461	5.64479e-05	0.00194849
Rfc3	-0.959753	7.74794	16.9431	5.80909e-05	0.00198799
Kmt2c	0.859085	7.69253	16.2874	5.81953e-05	0.00198799
Nipbl	0.624576	8.31117	16.2481	5.93963e-05	0.00201855
Ppp2r5a	1.0185	7.42918	16.2027	6.08168e-05	0.00205623
Rps6	0.336453	10.5489	16.1689	6.18958e-05	0.00208204
Coro1b	0.811724	7.77281	16.1553	6.23367e-05	0.00208622
Zhx1	0.916721	7.56541	16.1184	6.35446e-05	0.0021122
Rps27rt	1.10852	7.24226	16.1121	6.37535e-05	0.0021122
Celf1	0.852728	7.65231	16.0217	6.68229e-05	0.00220282
Qk	0.803612	7.75181	15.9396	6.97409e-05	0.00228757
Atad2b	1.01275	7.39119	15.9167	7.05774e-05	0.00230355
Rb1cc1	0.706848	8.01786	15.862	7.26183e-05	0.00235848
Gls	0.762609	7.84779	15.7799	7.57905e-05	0.00243014
Rplp2	0.25298	12.2689	15.7794	7.58118e-05	0.00243014
Pts	0.657213	8.1229	15.7764	7.59304e-05	0.00243014
Arap1	1.00934	7.39649	15.7638	7.64282e-05	0.00243426
Rpl35	-0.303614	10.9238	15.754	7.73533e-05	0.00245188
Dusp6	0.984717	7.53363	15.8201	8.08412e-05	0.00255017
Ppp1r9a	0.957869	7.51089	15.6472	8.18197e-05	0.00255898
Sptbn1	0.706219	8.24369	16.0166	8.20158e-05	0.00255898
Lamtor3	0.766484	7.82049	15.6185	8.24419e-05	0.00255898
Med13l	0.84731	7.71364	15.6669	8.2744e-05	0.00255898
Nfat5	0.683456	8.16605	15.7675	8.30612e-05	0.00255898
Chd6	0.910185	7.55268	15.5851	8.38915e-05	0.00257254
Slc30a9	1.07912	7.27135	15.5721	8.44594e-05	0.00257797
Atp5j2	-0.396202	9.36286	15.5247	8.65733e-05	0.00263031
Tshz1	1.0358	7.34535	15.5123	8.7138e-05	0.00263533
Cdkn2aip	1.12382	7.18487	15.4672	8.92099e-05	0.00268567
Rab27a	0.92057	7.52746	15.4335	9.07922e-05	0.00272088
Usp24	0.993113	7.39202	15.3149	9.6589e-05	0.00288124
Prtn3	-0.737582	8.56315	15.8842	9.70175e-05	0.00288124
Xrn1	0.988348	7.43473	15.2927	9.77161e-05	0.00288898
Arih2	1.11273	7.18318	15.2649	9.91439e-05	0.00291811
Foxo3	1.03046	7.33222	15.2185	0.000101576	0.00297641
Atp2b4	0.814436	7.72179	15.0816	0.000109108	0.00317075
Mettl7a1	0.944817	7.53338	15.1522	0.00010917	0.00317075
Gm26917	0.812441	8.19098	15.6003	0.000111337	0.00321949
Trim8	0.94206	7.48128	15.0244	0.000112418	0.00323655
St8sia4	0.991184	7.62897	15.4066	0.000113674	0.00325114
H2-T22	0.99595	7.36812	14.9992	0.000113911	0.00325114
Ly96	0.977763	7.40218	14.9774	0.000115216	0.00327257
Ube3a	0.628719	8.16068	14.9701	0.000115654	0.00327257
Cox5b	-0.394205	9.38424	14.8889	0.000120669	0.00339987
Adgrl4	0.476771	9.40592	15.2912	0.000122419	0.00342103
Dennd1c	1.11558	7.16814	14.9999	0.000122458	0.00342103
Atrx	0.612819	8.77464	15.3786	0.000123454	0.00343431
Entpd5	1.02939	7.30155	14.8341	0.000124178	0.00343994
Mapk3	0.806291	7.69095	14.7923	0.000126925	0.00350133
Sppl2a	0.72375	7.88836	14.7126	0.000132333	0.00363529
mt-Nd2	0.476514	10.7361	15.225	0.000133782	0.00365984
Diaph1	0.656948	8.04651	14.6684	0.000135427	0.00368955
Map2k7	1.08726	7.18018	14.6446	0.000137128	0.00371744
Pbx1	0.855386	7.66195	14.7144	0.000137579	0.00371744
Asah1	0.66707	8.04626	14.611	0.00013956	0.00375558
Itsn1	1.07268	7.24073	14.5716	0.000142469	0.00381828
Eif4b	0.57778	8.30882	14.5499	0.000144097	0.00384628
Pik3ip1	0.847957	8.00225	15.0256	0.000146671	0.0038992
Acyp1	0.791585	7.68975	14.4444	0.000152288	0.00403228
Rbm5	0.598594	8.25911	14.4121	0.00015489	0.00408475
Ikzf1	0.796237	7.70137	14.392	0.000156529	0.00410754
Tmem128	0.850595	7.59412	14.3862	0.000157	0.00410754
Cr1l	0.709639	7.87199	14.351	0.000159929	0.00415593
Ulk2	1.08579	7.1631	14.4762	0.00016011	0.00415593
Ncor1	0.484599	8.72209	14.3277	0.000161889	0.00418564
Dcaf8	0.627092	8.13197	14.2617	0.000167595	0.00431318
Tmx3	0.872895	7.56725	14.2564	0.000168131	0.00431318
Aip	0.948273	7.40469	14.1782	0.000175094	0.0044744
Net1	1.15243	7.52035	14.6314	0.000178667	0.00450431
Dtx3	0.965057	7.38363	14.1394	0.000178698	0.00450431
Ankib1	1.02217	7.28786	14.1375	0.000178881	0.00450431
Slc25a36	0.865273	7.55589	14.1362	0.000178997	0.00450431
Araf	0.923855	7.43512	14.0765	0.000184695	0.00463001
Col4a2	0.628326	8.31867	14.27	0.00019109	0.00477219
Atp2b1	0.78844	7.69709	14.0044	0.000191819	0.00477231
Csnk1a1	0.466745	8.82669	13.9853	0.000193759	0.00480245
Maml3	1.0285	7.37792	14.1348	0.000194614	0.00480557
Ddx50	0.660396	7.97517	13.9679	0.000195533	0.00481025
Cab39	0.872442	7.51416	13.9323	0.000199222	0.00488059
Exosc5	-0.609677	8.01693	13.9261	0.000199872	0.00488059
Atox1	-0.436144	8.81254	13.8956	0.000203102	0.00494114
Cbfa2t3	0.571833	8.75482	14.3047	0.000203961	0.00494381
Sh3gl1	0.920364	7.41668	13.8404	0.000209078	0.00504928
Kmt2b	0.977259	7.33084	13.8158	0.000211796	0.00509625
Cpd	1.00498	7.2657	13.7594	0.000218178	0.00521796
Mtdh	0.42751	9.22051	13.8285	0.000218627	0.00521796
Chd9	0.702322	7.92955	13.8137	0.000219229	0.00521796
Nus1	0.871946	7.49499	13.7081	0.000224138	0.00531563
Neat1	0.853857	7.94788	14.1272	0.000228808	0.00540693
Cd63	-0.31298	10.2949	13.6579	0.000230132	0.0054188
Zfhx3	0.84613	7.57289	13.6337	0.000233086	0.00546882
Stk10	1.04735	7.20217	13.5716	0.000240826	0.00561709
H3f3b	0.299642	10.6732	13.5693	0.00024111	0.00561709
Gpatch2	1.01344	7.25649	13.5366	0.000245296	0.00568728
Rbm15	1.01217	7.24198	13.5324	0.000245848	0.00568728
Smap2	0.658801	8.08175	13.6438	0.000248582	0.00573043
Rpl38	-0.264845	11.065	13.491	0.000251257	0.00577191
Glud1	0.614121	8.11321	13.439	0.000258229	0.00591146
Coro2a	0.801149	7.79094	13.6714	0.000259767	0.0059261
Ncoa2	0.966154	7.33141	13.3955	0.000264213	0.00600675
Snx12	1.06459	7.15793	13.8702	0.000267765	0.00606659
Nucb1	0.649897	7.95829	13.315	0.000275662	0.00620921
Gprasp1	1.05312	7.17681	13.3065	0.0002769	0.00620921
Cltc	0.64645	7.99263	13.3022	0.000277522	0.00620921
Sirt3	0.574152	8.21557	13.3002	0.000277827	0.00620921
Thra	0.903543	7.44443	13.275	0.000281539	0.00627091
Xpr1	0.91214	7.41093	13.218	0.000290118	0.00644022
Wdfy1	1.02749	7.18248	13.3288	0.000291313	0.00644506
Arhgap12	1.0261	7.18173	13.1948	0.000293695	0.00647603
Rbm26	0.674383	7.91758	13.172	0.000298589	0.00654236
Pias2	0.993167	7.25525	13.1621	0.0002988	0.00654236
Smim10l1	0.681006	7.85198	13.1542	0.000300045	0.00654236
Tmem260	1.03613	7.17025	13.1502	0.000300673	0.00654236
Ash1l	0.656156	8.04739	13.2286	0.000305133	0.00660494
Srcap	1.01867	7.19512	13.1197	0.000305552	0.00660494
Rbm39	0.349082	9.67477	13.1087	0.000307339	0.00662185
Yme1l1	0.731877	7.73741	13.0801	0.000312002	0.00670043
Smg6	0.844211	7.54031	13.0617	0.000315045	0.00674381
Osbpl3	1.01206	7.19721	13.0235	0.000321467	0.00685901
Setd7	0.87989	7.48918	13.0129	0.000324868	0.00690921
Camkk2	0.620065	8.04995	12.9846	0.000328139	0.00692044
Chmp1b	1.01073	7.21122	12.9778	0.000329315	0.00692044
Jak1	0.476008	8.63065	12.9762	0.000329583	0.00692044
Plcb2	0.77866	7.73654	13.0934	0.000329595	0.00692044
Atp6v1b2	0.973706	7.27638	12.9655	0.000331453	0.00693737
Usp25	0.818774	7.5378	12.9355	0.000336748	0.00702589
Neurl3	0.727676	8.33591	13.345	0.000337831	0.00702625
Ldb1	0.791269	7.60685	12.9029	0.000342598	0.00710299
Ankrd11	0.4792	8.65532	12.8774	0.000347227	0.00717639
Ndufa3	-0.48381	8.42896	12.8627	0.000349935	0.00720976
AI480526	0.999856	7.22411	12.8493	0.000352422	0.00722197
Nbeal1	0.946193	7.34311	12.8382	0.000354494	0.00722197
Myct1	0.561753	8.2471	12.838	0.000354534	0.00722197
Rpl10-ps3	1.01251	7.18075	12.8313	0.000355794	0.00722197
Srsf1	0.599051	8.09067	12.8302	0.000356005	0.00722197
Csde1	0.516132	8.46242	12.8013	0.000362584	0.00730903
Rbm4b	0.909464	7.36867	12.7923	0.000363198	0.00730903
Trim44	0.712269	7.77936	12.7901	0.000363622	0.00730903
Zcchc6	0.650477	7.95193	12.7401	0.000373361	0.00748198
Ifnar2	0.711036	7.76438	12.7336	0.000374649	0.00748503
Pds5a	0.750709	7.6731	12.7225	0.000376843	0.00750613
Uvssa	1.00824	7.22795	12.6645	0.000390475	0.00775423
Prpf39	0.876672	7.44942	12.6384	0.000393979	0.00780031
Stat6	0.941211	7.31412	12.6246	0.000396859	0.00783381
Sbf1	0.908515	7.36911	12.5956	0.000402991	0.00793007
Arhgap21	0.971348	7.25997	12.5903	0.000404141	0.00793007
Cul3	0.643539	7.92914	12.5633	0.000409952	0.00802022
Nup98	0.856904	7.43841	12.5499	0.000412866	0.00803907
Man1a	0.744974	7.73384	12.6052	0.000413354	0.00803907
2610001J05Rik	0.722385	7.71795	12.5341	0.000416331	0.00804554
Plgrkt	0.563301	8.20406	12.5259	0.000418145	0.00804554
Rps23	0.229636	12.2007	12.5253	0.000418277	0.00804554
Wapl	0.585617	8.08258	12.5148	0.000420609	0.00804554
Tcf12	0.811775	7.56174	12.5134	0.000420919	0.00804554
Ctcf	0.534629	8.32755	12.513	0.000421009	0.00804554
Tmem50a	0.491866	8.485	12.495	0.000425022	0.00809875
Caprin1	0.492949	8.53694	12.4536	0.000434666	0.00825865
Ttc3	0.6697	7.96507	12.5613	0.000436692	0.00826419
Fchsd2	0.551795	8.83504	12.8219	0.000437464	0.00826419
Phlda2	1.09688	7.4539	12.7909	0.000443951	0.00836276
Cux1	0.393304	9.2401	12.4001	0.000446933	0.00837389
Pot1a	1.03518	7.15099	13.2502	0.000447082	0.00837389
Ppp3ca	0.582655	8.16012	12.4022	0.000448769	0.00838169
Emilin2	-0.857696	7.29984	12.3932	0.000450401	0.00838839
Prrc2b	0.764979	7.62576	12.3232	0.000465509	0.00860865
Nop53	0.496457	8.48238	12.3221	0.000465771	0.00860865
Bola2	-0.515304	8.26075	12.3206	0.000466144	0.00860865
Far1	0.856495	7.42535	12.2882	0.000474221	0.00873335
Tnpo1	0.848683	7.4508	12.281	0.000476029	0.00874222
Zfp263	0.981408	7.18936	12.2815	0.00047757	0.00874617
Card19	0.500452	8.46175	12.206	0.000495339	0.00903104
Chordc1	0.637834	7.91079	12.2031	0.000496097	0.00903104
Sh3glb1	0.445362	8.73612	12.1988	0.000497234	0.00903104
Fermt3	0.492496	8.46145	12.1802	0.000502158	0.0090954
Tln1	0.376227	9.3146	12.1734	0.000503977	0.00910334
Stk4	0.622947	7.98137	12.1599	0.000507588	0.00914352
Hnrnph3	0.673822	7.82572	12.1446	0.000511709	0.0091775
Polr2j	-0.488167	8.36378	12.1426	0.000512258	0.0091775
Rab5b	0.950561	7.25413	12.1155	0.000519678	0.00927422
Cdk12	0.616463	7.95381	12.1126	0.00052047	0.00927422
Hoxb2	0.956309	7.24227	12.0897	0.000526855	0.00936267
Rhobtb3	0.953619	7.25055	12.0842	0.000528372	0.0093644
Ndufc1	-0.42852	8.72986	12.0685	0.000532812	0.00941372
Ccdc88a	0.652537	7.87289	12.0599	0.000535224	0.00941372
Smad7	0.652328	8.40514	12.4206	0.000535438	0.00941372
Uqcrq	-0.376992	9.17866	12.0431	0.000540034	0.00946927
Naa20	0.804457	7.51398	12.0179	0.000547309	0.00957138
Tap2	0.823244	7.48091	11.979	0.000558717	0.0096948
Anxa5	0.551075	8.22553	11.9756	0.000559724	0.0096948
Copa	0.677876	7.76606	11.9692	0.000561627	0.0096948
Zcchc11	0.556865	8.21734	11.9806	0.000561675	0.0096948
Usp8	0.746831	7.64087	11.9689	0.000561719	0.0096948
Vcpip1	0.854791	7.41904	11.9587	0.00056476	0.00972184
Srebf2	0.624017	7.95038	11.9464	0.000568457	0.00976
AL590144.2	1.01456	7.15035	12.4674	0.000576515	0.00987262
4932438A13Rik	0.819156	7.49719	11.8876	0.000586494	0.00999707
Dock10	0.758353	7.65013	11.9058	0.000586814	0.00999707
Senp5	0.947245	7.22442	11.861	0.000594857	0.0100913
Zfp507	0.906301	7.31807	11.8592	0.000595408	0.0100913
Stx4a	0.685722	7.75696	11.8528	0.000597444	0.0100999
Csgalnact2	0.954837	7.22862	11.8392	0.000601776	0.0101471
Cln3	0.911202	7.31773	11.8244	0.000606515	0.0101991
Rpl7	0.250303	11.1973	11.82	0.000607953	0.0101991
Map4k4	0.583581	8.09473	11.8022	0.000617153	0.0103271
Mark3	0.816603	7.47878	11.7622	0.000626904	0.0104637
Sirt1	1.05813	7.10517	13.3109	0.000631146	0.0105079
Avl9	0.839733	7.42395	11.7257	0.000639178	0.0105522
Rps18	0.209458	12.7259	11.7255	0.00063925	0.0105522
Rfx7	0.754619	7.63684	11.7351	0.000640102	0.0105522
Rps6ka5	0.865143	7.39817	11.7227	0.000640205	0.0105522
Fuom	-0.874467	7.142	11.7162	0.00064242	0.0105623
Mtr	0.936281	7.26512	11.6834	0.000653727	0.0107215
Eif4h	0.513912	8.27899	11.6587	0.000662351	0.0108359
Bod1l	0.544205	8.17631	11.6432	0.000667842	0.0108987
Dnajb14	0.806223	7.4954	11.6361	0.000670377	0.0109131
Map3k4	0.875859	7.34086	11.5971	0.000684427	0.0111144
Kdm2a	0.715962	7.65453	11.5709	0.000694042	0.0112208
Ostm1	0.930983	7.25494	11.57	0.000694387	0.0112208
Rpl37	-0.213385	12.2812	11.564	0.00069658	0.0112216
Golgb1	0.669445	7.83335	11.5902	0.000699482	0.0112216
Gna15	0.626936	7.90178	11.5492	0.000702103	0.0112216
Irak1	0.660497	7.78293	11.5474	0.000702781	0.0112216
Smim14	0.533727	8.21165	11.5469	0.000702948	0.0112216
Mef2c	0.444577	8.74586	11.558	0.000705594	0.0112367
Slc2a3	0.995505	7.12955	12.2227	0.00071079	0.0112921
Vezf1	0.615314	7.91359	11.4842	0.000726829	0.0115192
Micu2	0.784122	7.51334	11.4741	0.000730749	0.0115536
Galnt7	0.912933	7.27571	11.4657	0.00073401	0.0115773
Zfp280d	0.809193	7.49311	11.4386	0.000744674	0.0116802
Jun	1.19741	7.50556	11.762	0.000746334	0.0116802
Uimc1	0.884498	7.31211	11.4327	0.000747044	0.0116802
Specc1l	0.915714	7.27573	11.4282	0.000748819	0.0116802
Rab21	0.67605	7.75963	11.4268	0.000749391	0.0116802
Syne1	0.980591	7.15928	11.6862	0.000756763	0.0117673
Cast	0.696919	7.73329	11.3973	0.000763107	0.0117903
Tmem30a	0.684375	7.72272	11.3894	0.000764464	0.0117903
Rassf3	0.954123	7.18352	11.3879	0.000765053	0.0117903
Stx18	0.965093	7.15516	11.6152	0.000765394	0.0117903
Gramd1a	0.832246	7.44833	11.3806	0.00076805	0.0118036
Eef2k	0.590521	7.98179	11.3709	0.000772012	0.0118247
Fnip1	0.875363	7.3641	11.3685	0.000773006	0.0118247
Saraf	0.533131	8.23138	11.3332	0.000787692	0.0120214
Gimap6	0.945353	7.23079	11.2974	0.000803317	0.0122316
Pdzd8	0.816195	7.45685	11.2736	0.000813117	0.0123305
Lrpap1	0.646529	7.79674	11.2696	0.000814865	0.0123305
Myb	0.545092	8.73292	11.5838	0.000815423	0.0123305
Mctp1	0.804476	7.4993	11.2558	0.000820865	0.0123844
Sirt2	0.803897	7.47626	11.2464	0.000825008	0.0124184
Rsf1	0.657895	7.8113	11.2389	0.000828325	0.01244
Nipsnap2	0.813022	7.44085	11.1964	0.0008473	0.012684
Nagk	0.887225	7.30909	11.1935	0.000848604	0.012684
Tmem245	0.828572	7.43188	11.1897	0.000850343	0.012684
Setd2	0.740465	7.66658	11.2364	0.000858939	0.0127833
C2cd5	0.896585	7.2847	11.1571	0.000865263	0.0128484
Rora	0.978047	7.1627	11.1364	0.000888998	0.0131711
Gas2l3	0.831635	7.44662	11.119	0.000897555	0.0132438
Sf1	0.682022	7.71699	11.0877	0.000897918	0.0132438
Taf7	0.838254	7.37495	11.0755	0.000903787	0.0133006
R3hdm2	0.651135	7.8075	11.0673	0.000907737	0.013329
Trip11	0.748395	7.62848	11.1008	0.000911483	0.0133542
Cebpb	0.626777	8.10158	11.2562	0.000914803	0.0133732
Tmem171	0.98761	7.12986	11.6517	0.000922098	0.01345
Secisbp2l	0.909421	7.26064	11.0199	0.000930993	0.0134546
Pcgf5	0.589091	7.95983	11.0189	0.000931508	0.0134546
Tial1	0.683845	7.69164	11.0179	0.000932016	0.0134546
Gak	0.887304	7.28328	11.0118	0.000935014	0.0134546
Nin	0.896776	7.26825	11.0102	0.000935857	0.0134546
Sh3bgrl3	-0.307303	9.83679	11.0091	0.000936404	0.0134546
Trim56	0.853658	7.36229	11.0085	0.000936698	0.0134546
Tmem258	0.636819	7.92101	11.074	0.00094129	0.0134752
Lcp2	0.719046	7.68682	11.0404	0.000942222	0.0134752
Ankrd44	0.959592	7.14063	11.3122	0.00095253	0.0135931
Bach1	0.823903	7.40681	10.963	0.000959737	0.0136557
Ahnak2	0.879311	7.70063	11.2593	0.000961055	0.0136557
Hmbox1	0.951841	7.15613	11.144	0.000969818	0.0137506
Nfic	0.507511	8.30664	10.9369	0.000973228	0.0137693
Asph	0.71977	7.84346	11.1406	0.000977286	0.0137971
Ccdc6	0.94124	7.17917	11.2554	0.000982964	0.0138454
Fam120b	0.868271	7.32398	10.9145	0.000984905	0.0138454
Cdc37l1	0.664101	7.72906	10.8993	0.000992969	0.0139124
Scpep1	0.88333	7.29676	10.8976	0.000993891	0.0139124
Rock1	0.487837	8.33582	10.8918	0.000996959	0.0139257
Eef2	0.276947	10.4049	10.8632	0.00101233	0.0141106
Sfswap	0.798839	7.43592	10.8381	0.00102599	0.0142708
Git2	0.584108	8.02916	10.8354	0.00104567	0.014514
Sh3kbp1	0.885062	7.28567	10.7917	0.00105177	0.0145679
Rpl7a	0.24414	11.0613	10.7779	0.00105957	0.0146452
Exoc3	0.562137	8.06797	10.7553	0.00107243	0.0147919
Npepps	0.761171	7.52679	10.739	0.00108186	0.0148909
Cops7a	0.759232	7.52136	10.7192	0.00109339	0.0150046
Gm28875	0.907999	7.20367	10.7081	0.00109986	0.0150046
Mrpl12	-0.582147	8.32059	10.9935	0.00110049	0.0150046
Ankrd12	0.733143	7.83049	10.9339	0.00110097	0.0150046
Erap1	0.766928	7.51499	10.7053	0.0011015	0.0150046
Ndufa5	-0.520783	8.40962	10.9353	0.0011052	0.0150239
Synj1	0.903156	7.22138	10.6732	0.00112062	0.0151711
Zfp740	0.898702	7.21538	10.6732	0.00112063	0.0151711
Spns2	0.606565	7.86794	10.6671	0.0011243	0.0151886
Cntrl	0.711209	7.6328	10.6624	0.00112714	0.0151886
Usp48	0.822138	7.38361	10.6596	0.00112883	0.0151886
Arpp19	-0.434349	8.51597	10.65	0.00113463	0.0152354
Vapb	0.722902	7.59457	10.64	0.0011407	0.0152858
Arih1	0.688419	7.65026	10.6274	0.00114845	0.0153487
Hspe1	-0.315645	9.72027	10.6353	0.00115403	0.0153487
Mcm7	-0.743518	8.06832	10.9003	0.00115518	0.0153487
Pxk	0.842409	7.32828	10.6153	0.00115589	0.0153487
Rbm43	0.678727	7.69313	10.6135	0.00115703	0.0153487
Ddx6	0.523549	8.17265	10.5931	0.00116975	0.0154812
Khsrp	0.772393	7.47902	10.5899	0.00117171	0.0154812
Lyst	0.705658	8.31969	10.8542	0.00118264	0.0155943
Srrm2	0.325058	9.59905	10.5684	0.0011853	0.0155981
Sptssa	0.43599	8.57079	10.5443	0.0012007	0.0157563
Mettl27	0.90887	7.37494	10.6777	0.0012021	0.0157563
Ccdc90b	0.870895	7.30746	10.5067	0.00122602	0.0160379
Mapk8ip3	0.916891	7.1662	10.5187	0.00123843	0.0161644
Swap70	0.749462	7.52201	10.4834	0.00124059	0.0161644
Tab2	0.657029	7.72306	10.478	0.00124412	0.0161785
Fnbp1	0.555538	8.06606	10.4732	0.00124761	0.016192
Khk	0.810291	7.39546	10.4511	0.00126222	0.0162999
Casc3	0.847226	7.31598	10.4465	0.00126537	0.0162999
Cbl	0.65944	7.72047	10.4465	0.00126537	0.0162999
Rnf111	0.772502	7.483	10.4458	0.00126582	0.0162999
2300009A05Rik	0.829372	7.34547	10.4191	0.00128406	0.0165025
Spryd7	0.915699	7.16345	10.4132	0.00128813	0.0165226
Tuba4a	-0.612851	8.09089	10.6676	0.00129382	0.0165634
Acat1	0.550273	8.03554	10.3825	0.00130955	0.0167323
Ubn2	0.638252	7.8119	10.403	0.00131287	0.0167423
Plekhb2	0.89064	7.20291	10.3681	0.00131971	0.016797
Impad1	0.805846	7.3797	10.3593	0.00132591	0.0168434
Ccdc47	0.572668	7.95746	10.3328	0.0013449	0.0170518
Snx20	0.860443	7.29527	10.3196	0.00135452	0.0171408
Casp3	0.728927	7.54174	10.3049	0.00136522	0.0172431
Npc1	0.841972	7.31608	10.2873	0.00137819	0.0173737
Kdm5b	0.795752	7.55516	10.3917	0.00138425	0.0174167
Triobp	0.697308	7.62547	10.261	0.00139779	0.0175536
Herc2	0.785269	7.44444	10.2504	0.00140606	0.0176238
Trim12a	0.782235	7.4596	10.2399	0.00141372	0.0176314
Zfc3h1	0.839394	7.33728	10.2395	0.00141401	0.0176314
Nsd3	0.591051	7.87197	10.2363	0.00141641	0.0176314
Ppp3cb	0.777383	7.45264	10.2316	0.00142003	0.0176314
Dazap2	0.545424	8.00448	10.2316	0.00142003	0.0176314
Pura	0.487559	8.29232	10.218	0.00143042	0.017727
Adgrg1	0.386813	8.89088	10.2081	0.00143805	0.017757
Dopey1	0.888012	7.21696	10.2079	0.00143823	0.017757
Tpr	0.354698	9.20943	10.1916	0.00145085	0.0178793
Afdn	0.816867	7.35533	10.1765	0.00146273	0.0179771
BC005537	0.614646	7.80236	10.1745	0.00146423	0.0179771
Uqcr11	-0.37093	8.93778	10.1682	0.00146923	0.0180049
Osbpl8	0.572291	7.97127	10.1625	0.00147647	0.0180601
Faf1	0.755207	7.48661	10.1444	0.00148813	0.018169
Zmynd11	0.611758	7.82764	10.129	0.00150049	0.018286
Pias1	0.834301	7.31068	10.125	0.00150373	0.0182916
Rgs18	0.473288	8.84156	10.3591	0.00150678	0.018295
Purb	0.456382	8.41063	10.0794	0.00154102	0.0186764
Rcbtb2	0.592021	7.88549	10.0732	0.00154623	0.0187051
Rasgrp2	0.643752	7.73437	10.0639	0.00155397	0.0187643
Rassf2	0.762916	7.46328	10.0563	0.00156036	0.018807
AW549877	0.911373	7.14645	10.302	0.00156456	0.0188233
Ip6k1	0.84407	7.3026	10.0442	0.00157055	0.0188314
Angel2	0.683763	7.62387	10.0437	0.00157095	0.0188314
Inf2	0.904687	7.16143	10.2232	0.0015773	0.0188727
Asb8	0.90777	7.16003	10.4386	0.00158012	0.0188727
Zzef1	0.858289	7.23589	10.0281	0.00158418	0.0188792
Eif4e3	0.862479	7.23874	10.0255	0.00158639	0.0188792
Erp29	-0.3626	8.8943	10.0137	0.00159648	0.0189605
Zc3h14	0.61469	7.79858	10.0108	0.00159898	0.0189605
Znrf2	0.783252	7.4005	9.97827	0.00162721	0.0192607
1700020I14Rik	0.520254	8.09583	9.96545	0.00163848	0.0193315
Ahcyl2	0.88695	7.17438	9.9648	0.00163906	0.0193315
Tgfbr2	0.731833	7.5198	9.94162	0.00165963	0.0194733
Ppp4c	0.663178	7.66607	9.94146	0.00165977	0.0194733
Selenok	0.410121	8.66452	9.94127	0.00165994	0.0194733
Arhgef6	0.590617	7.85999	9.92926	0.00167071	0.01954
Appbp2	0.721076	7.53233	9.92719	0.00167258	0.01954
Elmo1	0.536427	8.07217	9.92504	0.00167452	0.01954
Zfp512	0.847218	7.2764	9.87668	0.00171869	0.0199784
Kpnb1	0.671514	7.64067	9.87552	0.00171976	0.0199784
Ly6a	-0.364159	10.573	10.1209	0.00172118	0.0199784
Myh9	0.522969	8.77395	10.105	0.00173519	0.0201056
Hectd1	0.554508	7.96092	9.85365	0.00174014	0.0201277
Yeats2	0.842841	7.26088	9.83447	0.00175822	0.0203011
Abhd16a	0.747761	7.45406	9.80015	0.00179104	0.0206439
Cwc15	0.565106	7.92408	9.79163	0.00179927	0.0207026
Hnrnpul2	0.560086	7.97343	9.77213	0.00181867	0.0208566
Tcf4	0.477005	8.41894	9.84028	0.00181898	0.0208566
Zmynd8	0.686676	7.89458	9.97732	0.00182575	0.0208825
Ing5	0.847098	7.26107	9.76268	0.00182757	0.0208825
Mbnl1	0.390333	8.82247	9.75632	0.00183385	0.020918
Ppp4r3b	0.601298	7.79236	9.74002	0.00185004	0.0210548
Map7	0.811309	7.35045	9.73782	0.00185223	0.0210548
Lmo2	0.389578	9.24583	9.89969	0.00185721	0.0210751
Zeb2	0.719619	7.63927	9.81007	0.0018671	0.0211508
Atxn1	0.690639	7.73382	9.82297	0.0018833	0.0212978
Kdelc2	0.872792	7.18333	9.69988	0.00189052	0.0213428
Suz12	0.605399	7.84995	9.73605	0.00189443	0.0213504
Zfp503	-0.785133	7.40241	9.82397	0.00190527	0.0214131
Vav3	0.743089	7.50069	9.68709	0.00190649	0.0214131
Fopnl	0.749706	7.45624	9.67819	0.00191277	0.0214471
Apc	0.768231	7.42425	9.67142	0.00191977	0.021489
Rab18	0.529887	8.02148	9.66126	0.00193032	0.0215362
Sqstm1	0.626198	7.99463	9.8327	0.00193052	0.0215362
Dpy19l3	0.888274	7.17903	10.1296	0.00194039	0.0216098
A630001G21Rik	0.869624	7.17995	9.84768	0.00194367	0.0216099
Vgll4	0.636138	7.70162	9.64377	0.00194862	0.0216284
Esyt2	0.893853	7.15718	10.0219	0.00196545	0.0217784
Abca2	0.820337	7.29941	9.62224	0.0019714	0.0217784
Abcc5	0.885298	7.15831	9.95021	0.00197241	0.0217784
Arpc2	0.280655	9.9246	9.61853	0.00197535	0.0217784
Cpsf6	0.575491	7.86831	9.60907	0.00198546	0.0218232
Prrg4	0.80858	7.32264	9.60854	0.00198603	0.0218232
Sdf2	0.589074	7.82035	9.58907	0.00200701	0.022017
Lmbrd1	0.848305	7.25059	9.57377	0.00202366	0.0221628
Slain2	0.798145	7.32882	9.5565	0.00204262	0.0223334
Zbtb38	0.582274	8.1475	9.72922	0.00204744	0.022349
Tardbp	0.534369	8.14711	9.61027	0.00207893	0.0226552
Smad4	0.733999	7.46804	9.51217	0.00209211	0.0227612
Eloa	0.726816	7.48301	9.50484	0.00210042	0.0227811
Kdm1a	0.545075	7.9363	9.50229	0.00210332	0.0227811
Mllt3	0.680939	7.61735	9.50236	0.00210433	0.0227811
Nfix	0.537403	8.00428	9.49838	0.00210776	0.0227811
Sp1	0.728663	7.48844	9.48799	0.00211962	0.0228718
Trpm7	0.671127	7.6196	9.4805	0.00212823	0.0229271
Mapk1	0.634891	7.68765	9.47223	0.00213776	0.0229881
Ccl9	0.967756	7.69045	9.6953	0.00214319	0.0229881
Mcur1	0.743069	7.45474	9.46654	0.00214434	0.0229881
Gch1	0.6525	7.67136	9.45844	0.00215374	0.0230513
Pik3cg	0.766596	7.40772	9.45168	0.00216163	0.0230982
Lemd2	0.837523	7.22607	9.44656	0.00216761	0.0231145
Cd84	0.839847	7.26016	9.44439	0.00217016	0.0231145
Exoc2	0.826204	7.28857	9.43657	0.00217936	0.023175
Srsf4	0.713753	7.52914	9.4253	0.00219267	0.0232791
Ddx5	0.264246	10.2269	9.41844	0.00220082	0.0233279
Atp5d	-0.31994	9.28289	9.40999	0.0022109	0.0233972
Serpina3g	-0.646512	7.65373	9.49122	0.00221949	0.0234505
Eri1	0.752973	7.47793	9.44117	0.00223173	0.0235421
Dst	0.719254	7.6187	9.45911	0.00225629	0.0237336
Bcor	0.786046	7.34754	9.37176	0.00225708	0.0237336
Klhl9	0.714318	7.50189	9.36518	0.00226513	0.0237373
Syce2	-0.660852	7.86742	9.58608	0.00226569	0.0237373
Gm42418	0.29199	12.0707	9.5856	0.00226824	0.0237373
Bmpr2	0.705239	7.53399	9.34684	0.00228771	0.023885
Casc4	0.814546	7.29389	9.34326	0.00229215	0.023885
Chd1	0.578438	7.83479	9.34239	0.00229322	0.023885
Fam50a	0.731112	7.46018	9.33763	0.00229914	0.0238891
Rab14	0.373047	8.8452	9.33625	0.00230086	0.0238891
Tmx4	0.56636	7.89662	9.33119	0.00230716	0.0238915
R3hdm1	0.523639	8.03385	9.32907	0.00230982	0.0238915
Vamp3	0.696984	7.53422	9.32543	0.00231437	0.0238915
Nedd4	0.484637	8.25805	9.35336	0.00231558	0.0238915
Nbr1	0.851532	7.19424	9.44519	0.00232358	0.0238935
Ccdc50	0.602609	7.75759	9.31736	0.00232449	0.0238935
Ppp1r15b	0.839681	7.20306	9.31565	0.00232665	0.0238935
Tpp1	0.642677	7.67409	9.30472	0.00234045	0.0239978
Atp13a3	0.756405	7.40169	9.27953	0.00237258	0.0242895
Tacc1	0.499788	8.14812	9.25963	0.00239827	0.0245144
Slc9a8	0.852469	7.1823	9.2382	0.00242627	0.0247622
Dock11	0.753664	7.39916	9.2328	0.00243337	0.0247718
Fam76a	0.696053	7.53807	9.23084	0.00243596	0.0247718
Hps3	0.869233	7.16675	9.67056	0.00243848	0.0247718
Ubxn4	0.428222	8.44692	9.22137	0.00244848	0.0248351
Meis1	0.448589	8.3971	9.21749	0.00245455	0.0248585
Pcmtd1	0.707847	7.5089	9.20718	0.00246738	0.02495
Rabgap1l	0.830617	7.2326	9.19744	0.00248042	0.0249551
Lats1	0.89988	7.1146	10.0527	0.00248299	0.0249551
Plag1	0.907555	7.11787	9.92839	0.00248299	0.0249551
Agap1	0.847295	7.17617	9.19454	0.00248432	0.0249551
Snx10	0.49379	8.12267	9.19178	0.00248804	0.0249551
Ywhaz	0.382966	8.74303	9.18989	0.00249059	0.0249551
Serinc1	0.668659	7.59048	9.18604	0.00249578	0.0249692
Psmb3	-0.383656	8.69079	9.1816	0.00251214	0.0250948
Malat1	0.443904	13.9027	9.3818	0.00252079	0.0251431
Mapre2	0.830641	7.20563	9.15767	0.00253445	0.0252411
H3f3a	0.298651	9.6789	9.13317	0.00256832	0.0255399
Ubald2	0.716857	7.47358	9.12335	0.00258203	0.0256375
Sft2d1	0.813214	7.24552	9.1186	0.00258869	0.0256534
Safb	0.622949	7.68523	9.11667	0.00259141	0.0256534
Galc	0.819598	7.26946	9.10752	0.00260428	0.0257422
Manea	0.844111	7.16337	9.10181	0.00261236	0.0257834
Rasa3	0.780299	7.35315	9.09689	0.00261934	0.0258137
Srm	-0.670117	7.94981	9.30295	0.00262606	0.0258412
Tmem168	0.819815	7.21821	9.08265	0.00263964	0.0259361
Rcn2	0.667491	7.58072	9.07714	0.00264754	0.025975
Atxn2l	0.656201	7.62458	9.06179	0.00266967	0.0261532
Foxn3	0.500531	8.10199	9.05235	0.00268338	0.0262486
Pex7	0.664942	7.57668	9.0339	0.00271037	0.0264584
Nrip1	0.595228	8.02237	9.18752	0.00271286	0.0264584
Kif13b	0.814917	7.2703	9.0137	0.00274023	0.0266859
Polr2l	-0.709945	7.31257	9.00555	0.00275238	0.026736
Trmt112	0.506017	8.0576	9.00481	0.00275349	0.026736
Trim24	0.820076	7.21356	9.00015	0.00276045	0.0267642
Gimap1	0.685255	7.5639	8.9948	0.00276956	0.026813
Mndal	0.598536	7.78346	8.99945	0.00277417	0.0268134
Gsk3b	0.521041	8.00057	8.98866	0.00277773	0.0268134
Alkbh8	0.818043	7.24222	8.97601	0.00279686	0.0269586
Mkln1	0.621233	7.66691	8.97089	0.00280465	0.0269943
Uqcc2	-0.432533	8.28588	8.96006	0.00282118	0.0271138
Csnk1d	0.74329	7.4049	8.95648	0.00282667	0.027127
Atp6v1f	0.333457	9.11164	8.94963	0.0028372	0.0271884
Rpl19	0.190166	12.2759	8.94206	0.00284889	0.0272367
Col4a3bp	0.749733	7.38834	8.93967	0.00285259	0.0272367
Zfr	0.570782	7.86224	8.94729	0.00285463	0.0272367
Blvrb	0.724558	7.46062	8.9345	0.0028662	0.0273076
N4bp2l2	0.595903	7.79495	8.93116	0.00289358	0.0274991
Apoe	0.650072	9.50287	9.11564	0.00289464	0.0274991
Grk2	0.514169	8.03479	8.89828	0.00291744	0.0276758
Cox6a1	0.49827	8.10813	8.89188	0.0029276	0.0277185
Atxn7	0.790366	7.30313	8.89015	0.00293035	0.0277185
Hibadh	0.62602	7.65398	8.88416	0.00293989	0.0277235
Pafah1b1	0.411476	8.50885	8.88229	0.00294289	0.0277235
Rnf114	0.808385	7.27019	8.88191	0.0029435	0.0277235
Ppp1r12a	0.549242	7.91057	8.86648	0.00296879	0.0279219
Med30	0.715913	7.44464	8.86183	0.00297579	0.0279478
Smim8	0.804395	7.25421	8.85574	0.00298565	0.0280006
Rchy1	0.661528	7.58037	8.83767	0.00301511	0.0282367
H2-Q4	0.710492	7.46765	8.81723	0.00304879	0.0284861
Prpf4b	0.417353	8.43504	8.81627	0.00305038	0.0284861
2007-03-01	0.606168	7.70592	8.80987	0.00306102	0.028545
Tcp11l2	0.892893	7.20911	8.87995	0.00307736	0.0286298
Cog5	0.796585	7.24894	8.79922	0.0030788	0.0286298
Manba	0.854019	7.16259	9.44178	0.00309507	0.0286981
Hspa13	0.758937	7.34411	8.78823	0.00309725	0.0286981
Ndfip2	0.679351	7.52097	8.78707	0.0030992	0.0286981
Arhgap45	0.608788	7.69454	8.78075	0.00310988	0.0287174
Wls	0.499766	8.05774	8.78068	0.00311	0.0287174
Abca3	0.840742	7.1504	8.9148	0.00311801	0.0287375
Srpk2	0.56682	7.83346	8.77425	0.00312089	0.0287375
Med1	0.714724	7.44882	8.76034	0.00314458	0.0289152
Abi2	0.807508	7.22294	8.75448	0.00315462	0.0289671
Med15	0.772012	7.30353	8.74764	0.00316639	0.0290303
Otud5	0.796298	7.25298	8.74537	0.0031703	0.0290303
Sgms1	0.743772	7.38948	8.735	0.00318823	0.029154
Sel1l	0.733073	7.38777	8.72962	0.00319757	0.0291989
Rap2c	0.756209	7.35399	8.72028	0.00321387	0.0293071
Trib3	0.866027	7.12841	8.90778	0.00324022	0.0295066
Rpp21	-0.595212	7.60404	8.69817	0.00325277	0.02958
Zscan26	0.762215	7.31892	8.69123	0.00326508	0.0296182
S1pr1	0.738365	7.42601	8.70411	0.00326595	0.0296182
Dennd4a	0.720509	7.47255	8.70466	0.00327697	0.0296611
Mef2a	0.573744	7.81956	8.68334	0.00327968	0.0296611
Mef2d	0.759129	7.33638	8.67779	0.00328906	0.0297052
Nceh1	0.665933	7.67765	8.75013	0.00329531	0.0297209
Brd1	0.529701	7.93797	8.66558	0.00331099	0.0297637
Tecpr1	0.813375	7.21656	8.66396	0.0033139	0.0297637
Rps12	0.179253	12.983	8.66194	0.00331756	0.0297637
C2cd3	0.784518	7.25999	8.66163	0.00331811	0.0297637
Car2	0.539622	8.44908	8.84815	0.00332735	0.029806
Snapc3	0.804339	7.21357	8.64777	0.00334325	0.0299078
Rbm25	0.344803	9.01807	8.64346	0.0033511	0.0299374
Supt6	0.596239	7.71492	8.63143	0.00337313	0.0300935
Map3k1	0.792763	7.26579	8.62635	0.00338247	0.030136
Atp6v0a1	0.80597	7.29281	8.63492	0.00341359	0.0303503
Spp1	-0.935358	7.564	8.79828	0.00341574	0.0303503
2006-03-01	0.732562	7.37861	8.60196	0.00342772	0.0304158
Ttc7	0.660482	7.57822	8.58384	0.00346235	0.0306818
Dusp2	0.750491	8.01659	8.76322	0.00347893	0.0307783
Numa1	0.481343	8.14392	8.57282	0.00348257	0.0307783
Spen	0.631436	7.63882	8.562	0.00350316	0.0308667
Fyn	0.603847	7.7171	8.56135	0.00350441	0.0308667
Arhgef7	0.799654	7.2079	8.56019	0.00350662	0.0308667
Por	0.432973	8.35172	8.55506	0.00351644	0.0309118
Rab3gap2	0.791045	7.22401	8.5464	0.00353308	0.0310168
Gata2	0.653012	7.59084	8.5417	0.00354213	0.0310549
Ccndbp1	0.780132	7.28379	8.53826	0.00354878	0.0310606
Cdc42ep3	0.608265	7.6961	8.53432	0.00355642	0.0310606
Ifngr1	0.536703	7.88154	8.53406	0.00355692	0.0310606
Rbm7	0.636018	7.58483	8.49213	0.00363917	0.0317369
Synj2bp	0.612614	7.65931	8.48773	0.00364792	0.0317711
Ak3	0.767486	7.29207	8.47953	0.00366426	0.0318713
App	0.73297	7.38351	8.46261	0.00369824	0.0321245
Plscr4	0.759392	7.31745	8.45059	0.00372256	0.0322379
Snrnp48	0.57484	7.75278	8.44977	0.00372423	0.0322379
Pcnp	0.763685	7.28825	8.44892	0.00372596	0.0322379
Tmem87a	0.797862	7.1984	8.43822	0.00374779	0.0323842
Usp19	0.666089	7.5236	8.41411	0.00379742	0.0327589
Itgav	0.803653	7.19871	8.41192	0.00380195	0.0327589
Rnf215	0.812808	7.16183	8.51817	0.00380818	0.0327589
Drap1	0.365355	8.70754	8.40756	0.00381103	0.0327589
Slc38a9	0.765872	7.31171	8.40482	0.00381673	0.0327652
Mpst	0.72503	7.37498	8.39047	0.00384673	0.0329798
Ssbp3	0.588078	7.70064	8.38203	0.00386451	0.0330893
Mast4	0.686187	7.51166	8.38321	0.00387236	0.0331135
Ncor2	0.588578	7.73331	8.37368	0.00388216	0.0331543
Brd8	0.587408	7.73495	8.35951	0.00391231	0.0333629
Pdcd6ip	0.53896	7.88342	8.35582	0.00392021	0.0333629
Parn	0.767584	7.2827	8.35509	0.00392178	0.0333629
Traf3ip3	0.59458	7.70174	8.35126	0.00392999	0.0333897
Trip12	0.63271	7.61026	8.34413	0.00394532	0.0334705
Zfp68	0.732653	7.3708	8.34212	0.00394965	0.0334705
Pou2f2	0.603339	7.76719	8.37999	0.00397899	0.033617
Ddost	0.455607	8.17573	8.32818	0.00397984	0.033617
Pten	0.470887	8.11116	8.32342	0.0039902	0.033617
Chuk	0.782676	7.24749	8.31939	0.003999	0.033617
Adcy7	0.699059	7.44364	8.31857	0.00400079	0.033617
Siae	0.84554	7.13978	8.80918	0.00400238	0.033617
Terf1	0.748796	7.31255	8.31773	0.00400264	0.033617
Smad2	0.731759	7.33322	8.3098	0.00402	0.0336672
Nwd1	0.868569	7.11256	9.09027	0.00402322	0.0336672
Mga	0.554871	7.82324	8.30801	0.00402393	0.0336672
Lonp2	0.593745	7.69586	8.30346	0.00403396	0.0337084
Hnrnpf	0.354153	8.82634	8.29223	0.0040588	0.033873
Aplp2	0.59533	7.7174	8.2927	0.00406962	0.033902
Jade2	0.854271	7.10923	8.86638	0.00407548	0.033902
Man2a1	0.791104	7.2357	8.28372	0.0040777	0.033902
Aff3	0.803284	7.19851	8.26156	0.0041274	0.034272
Wbp2	0.635123	7.60513	8.25101	0.00415127	0.0344268
Rpl37a	-0.186318	12.0358	8.2436	0.00416812	0.0345231
Ubr2	0.626294	7.6234	8.2405	0.00417519	0.0345383
Zc3h18	0.596367	7.68469	8.22082	0.00422036	0.0348682
Gatad2b	0.615686	7.63456	8.20907	0.00424758	0.0350492
Rictor	0.677668	7.49233	8.2043	0.00425868	0.0350775
Akirin2	0.624456	7.59827	8.20302	0.00426165	0.0350775
Limd1	0.707255	7.40823	8.19189	0.00428769	0.0352437
Hnrnpa3	0.419392	8.72267	8.31989	0.00429254	0.0352437
Cox6b2	-0.675034	7.78101	8.3502	0.00432013	0.0354262
Tnrc6b	0.527326	7.87728	8.16388	0.00435389	0.0356587
Pcf11	0.682515	7.48392	8.15809	0.00436772	0.0357275
Ckap5	0.695491	7.44002	8.15304	0.00438059	0.0357884
Cavin1	0.777179	7.22151	8.14356	0.0044026	0.0358482
Setd5	0.523149	7.89598	8.1434	0.00440297	0.0358482
Fgr	-0.724389	7.19181	8.14288	0.00440422	0.0358482
Smc1a	0.304395	9.35548	8.12274	0.00445305	0.0362009
Adipor1	0.530361	7.86359	8.10774	0.00448978	0.0364519
Myo10	0.71849	7.40105	8.12126	0.00449498	0.0364519
Bicd1	0.704484	7.41076	8.10188	0.0045042	0.0364818
Col4a1	0.486994	8.04851	8.09698	0.00451698	0.0365404
Tram1	0.447813	8.18417	8.08617	0.00454312	0.0367069
Hcfc1r1	-0.57038	7.63243	8.08228	0.00455282	0.0367402
Opa3	0.797992	7.16661	8.21732	0.00457609	0.0368738
Stxbp5	0.628152	7.6143	8.07273	0.00458057	0.0368738
Timm13	-0.355407	8.68599	8.05793	0.00461394	0.0370972
N4bp1	0.711398	7.37998	8.04865	0.00463746	0.0372144
Rab31	0.765676	7.23796	8.04773	0.0046398	0.0372144
Mpl	0.739431	7.34167	8.04007	0.00466921	0.0374047
Skap2	0.363113	8.72953	8.03348	0.00467618	0.0374151
Paip1	0.625347	7.57826	8.02886	0.00468804	0.0374646
Rpl36	-0.198294	11.39	8.02228	0.00470496	0.0375543
Morc3	0.538125	7.81107	7.99814	0.00476765	0.0380086
Osbp	0.735589	7.30401	7.99481	0.00477635	0.038032
Dnajc13	0.744726	7.30349	7.98385	0.00480515	0.0382151
H2-Q7	0.745111	7.44242	8.0531	0.00481902	0.0382793
Metap1d	0.76793	7.23266	7.9757	0.00482666	0.0382938
Gbp2	0.787647	7.18416	7.96957	0.00484292	0.0383766
Atp2a3	0.728404	7.3348	7.96432	0.00485687	0.038441
Irf2bp2	0.49107	8.11648	7.99859	0.00488485	0.0385711
Baz1b	0.518085	8.13692	8.06842	0.00488501	0.0385711
Kpna1	0.741229	7.29028	7.93582	0.00493341	0.0389067
Lzts2	0.723264	7.3185	7.92923	0.00495127	0.0390008
Ranbp1	-0.467208	9.30951	8.08327	0.00497321	0.0391194
Ppib	0.281332	9.55817	7.91751	0.00498321	0.0391194
Rab6a	0.637568	7.53269	7.91718	0.00498412	0.0391194
Rps4x	0.178047	12.3917	7.90662	0.00501308	0.0393
Snrnp200	0.617139	7.60181	7.90268	0.00502394	0.0393089
Slc48a1	0.450724	8.17243	7.90069	0.00502941	0.0393089
Wnk1	0.441246	8.24	7.89972	0.00503211	0.0393089
Ssfa2	0.818272	7.13045	8.36585	0.00505164	0.0394148
Zfp422	0.592214	7.65637	7.88647	0.00506883	0.0394508
Zfp638	0.564556	7.92147	7.9804	0.00507363	0.0394508
Fam174a	0.53948	7.81454	7.88421	0.00507513	0.0394508
Lrrfip1	0.403937	8.42041	7.88239	0.00508019	0.0394508
Paxbp1	0.64714	7.5172	7.87892	0.00508988	0.0394795
Hsp90aa1	-0.375739	9.52636	8.03685	0.0050967	0.0394837
Htra2	0.656494	7.47676	7.87445	0.00510239	0.0394837
Tmem106b	0.660552	7.48453	7.8642	0.00513119	0.03966
Inpp4b	0.693479	7.44273	7.86641	0.00515197	0.0396808
Lpp	0.72104	7.34838	7.85683	0.00515199	0.0396808
Tet1	0.849579	7.10878	8.7963	0.0051572	0.0396808
Frat2	0.826247	7.12174	8.27517	0.00515796	0.0396808
Rad21	0.619786	7.5955	7.84265	0.00519227	0.0398982
Nos1ap	0.720899	7.33421	7.8121	0.00528013	0.0405261
Aftph	0.642281	7.54322	7.80862	0.00529096	0.040562
Gnptab	0.756986	7.24469	7.80022	0.0053147	0.0406966
Ppig	0.362698	8.63523	7.78435	0.00536126	0.0410041
Fam213a	0.669728	7.46449	7.7823	0.00536728	0.0410041
Pnn	0.361561	8.68495	7.77588	0.00538627	0.0411015
Lgals8	0.688138	7.3904	7.75431	0.00545051	0.0415436
Dtnb	0.76497	7.18912	7.73664	0.00550374	0.0418414
Taok1	0.606635	7.61062	7.736	0.00550566	0.0418414
Atxn7l3	0.745383	7.2535	7.73443	0.00551042	0.0418414
Klhdc2	0.55215	7.73733	7.73293	0.00551497	0.0418414
Hmgcr	0.578141	7.69431	7.73078	0.00552658	0.0418813
Zfp467	0.699883	7.39471	7.72307	0.00554495	0.0419675
Gclc	0.686056	7.42075	7.72119	0.00555069	0.0419675
Grcc10	0.701633	7.35825	7.70397	0.0056035	0.0423183
Rps19	0.18099	12.0598	7.70112	0.0056123	0.0423363
Gnb1	0.417957	8.3012	7.69387	0.00563472	0.0424169
Tmf1	0.60247	7.60723	7.6935	0.00563586	0.0424169
Vps4b	0.501305	7.91333	7.68869	0.0056508	0.0424809
Notch2	0.748871	7.24937	7.67128	0.00570521	0.042841
Ppp1r9b	0.691634	7.38238	7.66858	0.00571366	0.0428557
Egln1	0.648399	7.47953	7.66302	0.0057312	0.0429384
Scd2	0.577449	8.10751	7.80345	0.00576377	0.0431334
Csnk1g1	0.699529	7.40118	7.64827	0.00580714	0.0434087
Snrnp70	0.336269	8.8285	7.63671	0.0058148	0.0434167
Myof	0.709009	7.35668	7.63028	0.00583619	0.0435272
Hspb11	0.652079	7.4737	7.62759	0.00584407	0.0435367
Atp6ap1	0.601013	7.5848	7.62428	0.00585472	0.0435668
Snhg12	0.56866	7.70362	7.61933	0.00587069	0.0435686
Mir155hg	0.7757	7.15434	7.68467	0.00587941	0.0435686
Gse1	0.576283	7.67806	7.61578	0.0058822	0.0435686
Nadk	0.678152	7.40434	7.61277	0.00589194	0.0435686
Ssr3	0.493455	7.91105	7.61262	0.00589241	0.0435686
Ptpre	0.336789	8.89094	7.61195	0.00589461	0.0435686
Hp1bp3	0.410022	8.33782	7.60417	0.00591993	0.043676
Sord	0.525625	7.82402	7.60341	0.0059224	0.043676
Ewsr1	0.435691	8.18749	7.59523	0.00594913	0.0438242
Foxp1	0.421147	8.48824	7.65112	0.00600644	0.0441969
Fcho2	0.580151	7.66561	7.56633	0.00604462	0.0443751
Rnf216	0.628258	7.53023	7.56392	0.00605265	0.0443751
Arhgap32	0.796467	7.14335	7.92689	0.00605363	0.0443751
Slc50a1	0.430298	8.18899	7.56244	0.00605758	0.0443751
Appl2	0.79788	7.142	7.90041	0.00608387	0.0445183
Pip4k2b	0.737128	7.25155	7.55106	0.00609567	0.0445552
2810403A07Rik	0.711328	7.32248	7.54803	0.00610587	0.0445803
Tmed2	0.566308	7.67539	7.53988	0.00613335	0.0447314
Birc2	0.67221	7.40609	7.53567	0.00614762	0.0447859
Cdk17	0.581624	7.66563	7.53342	0.00615525	0.044792
Rab1a	0.559871	7.70528	7.52448	0.00618564	0.0449162
Gtf2a1	0.734102	7.27387	7.52439	0.00618594	0.0449162
Slc16a9	0.806974	7.13257	7.9374	0.0062299	0.045136
Arhgap23	0.800397	7.12837	8.06359	0.0062299	0.045136
Tsta3	-0.622726	7.39504	7.50922	0.00623788	0.0451442
Sec14l1	0.80451	7.12908	8.07582	0.00625113	0.0451904
Ncoa3	0.805381	7.12915	8.01611	0.0062831	0.0453497
Slfn8	0.803345	7.12766	8.02116	0.00629379	0.0453497
Lztr1	0.802188	7.12733	8.10149	0.00629379	0.0453497
Slc25a11	0.483744	7.92854	7.48722	0.00631402	0.0454115
Slc12a6	0.703805	7.32966	7.48661	0.00631615	0.0454115
Emb	0.401074	8.40086	7.48477	0.00632334	0.0454137
Cndp2	-0.674373	7.24816	7.47529	0.00635571	0.0455965
Efr3a	0.608924	7.55378	7.46605	0.00638819	0.0457594
Spast	0.615235	7.55057	7.46489	0.00639229	0.0457594
Trp53bp1	0.731353	7.26304	7.44358	0.0064679	0.0462039
Fbxl3	0.729351	7.2767	7.44221	0.00647277	0.0462039
Psmb5	-0.365607	8.4696	7.44147	0.00647541	0.0462039
Smg1	0.674643	7.39258	7.42911	0.00651973	0.0464316
Acox1	0.714584	7.30972	7.42632	0.00652981	0.0464316
Kdm6a	0.680805	7.38716	7.42607	0.00653068	0.0464316
Rbp1	0.394308	9.17683	7.56802	0.00653549	0.0464316
Ago2	0.621196	7.54477	7.41812	0.00655941	0.0465377
Nudt16	0.839618	7.08948	8.5956	0.00656454	0.0465377
Lsm14a	0.593749	7.59432	7.4113	0.00658416	0.0466266
Strn3	0.594337	7.61017	7.40586	0.00660395	0.0467166
Vps26a	0.658602	7.42645	7.38963	0.00666341	0.0470391
Bccip	0.529045	7.77768	7.38952	0.00666381	0.0470391
Sec16a	0.763633	7.17664	7.51766	0.00668057	0.0470978
Aimp2	-0.661101	7.29434	7.38338	0.00668642	0.0470978
Arhgap6	0.642362	7.51746	7.376	0.00677278	0.0476552
Ehmt1	0.601569	7.58266	7.3521	0.00680297	0.0478112
Ppp1r10	0.645006	7.46876	7.34962	0.0068123	0.0478112
Hsd17b10	0.442334	8.18571	7.36362	0.0068167	0.0478112
Dennd5b	0.693959	7.34005	7.33908	0.00685208	0.0480082
Tmem237	0.746233	7.18225	7.33563	0.00686517	0.0480489
Ndufb11	0.325821	8.84045	7.3251	0.0069052	0.0482778
Rps15a	0.175525	12.2416	7.32083	0.00692151	0.0483406
Zfp593	-0.586721	7.4911	7.31628	0.00693897	0.0483674
Rab28	0.703793	7.30272	7.316	0.00694002	0.0483674
Rab2b	0.764464	7.16366	7.4049	0.00696311	0.0484225
Arhgef40	0.741033	7.20123	7.30841	0.0069692	0.0484225
Gtf2i	0.47834	7.96678	7.30822	0.00696996	0.0484225
Bmt2	0.770498	7.16668	7.48798	0.00700699	0.0485963
Stim1	0.621278	7.53159	7.29793	0.00700971	0.0485963
Zranb1	0.686392	7.34822	7.27248	0.00710902	0.0492329
Dctpp1	-0.57013	8.3487	7.40514	0.00712892	0.049276
Cd300a	0.737192	7.2399	7.26711	0.00713018	0.049276
Klhl24	0.60064	7.97013	7.40114	0.00713941	0.0492881
Spint2	0.408114	8.28106	7.25935	0.00716085	0.0493844
Abhd2	0.736342	7.21373	7.2527	0.00718724	0.0495146
Pi4ka	0.771032	7.15009	7.65079	0.00723105	0.0497644
Bcl11a	0.469719	8.17098	7.29938	0.00726856	0.0499704
Kat6a	0.611284	7.55164	7.22831	0.00728487	0.0500304
Retreg1	0.493581	7.90845	7.20936	0.00736215	0.0504749
Ppp6r1	0.512163	7.83108	7.20856	0.00736491	0.0504749
Adss	0.46768	7.97284	7.20132	0.00739452	0.0506252
Thoc2	0.485283	8.00451	7.23022	0.00741107	0.0506858
Stx6	0.714478	7.2464	7.18854	0.00744699	0.0508787
Esco1	0.69495	7.32689	7.1736	0.00750887	0.0512484
Rnf220	0.571029	7.64116	7.1582	0.00757318	0.0516339
Mfsd6	0.669107	7.38555	7.15544	0.00758477	0.0516541
Iws1	0.636035	7.45746	7.15376	0.00759181	0.0516541
Def8	0.775484	7.13651	7.57675	0.00762522	0.0518279
Mlycd	0.724277	7.22332	7.13907	0.00765383	0.0519688
Fam91a1	0.72031	7.23784	7.13164	0.00768542	0.0520578
Kcmf1	0.521938	7.75182	7.13094	0.0076884	0.0520578
Spopl	0.727901	7.22635	7.13039	0.00769075	0.0520578
Kmt5b	0.676452	7.36886	7.126	0.00770948	0.0520578
Samd1	0.706004	7.30433	7.12952	0.00771078	0.0520578
Ubr1	0.69105	7.31391	7.12371	0.00771925	0.0520578
Btbd7	0.58622	7.59215	7.1222	0.00772571	0.0520578
Cox7a2	-0.289596	9.27082	7.13619	0.00773692	0.0520578
Spn	0.501752	7.85725	7.11933	0.007738	0.0520578
Fbxl14	0.682171	7.32331	7.11546	0.00775462	0.0521164
Sipa1l3	0.778692	7.12631	7.65136	0.00778197	0.0521847
Tsc1	0.784263	7.12505	7.6974	0.00778197	0.0521847
Ndufb6	-0.439728	7.99427	7.10759	0.00778853	0.0521847
Taf1b	0.737703	7.18586	7.21407	0.00783964	0.05247
Atp6v1a	0.574433	7.62803	7.09409	0.00784703	0.05247
Sh2b1	0.664441	7.3659	7.09042	0.007863	0.0525236
Il12a	0.742596	7.48921	7.20065	0.00789823	0.0527055
Fbxl20	0.701958	7.29869	7.05737	0.00800842	0.0533867
Cherp	0.715191	7.23247	7.05507	0.00801861	0.0534007
Abl2	0.722305	7.21254	7.04984	0.00804192	0.0534977
Nvl	0.607779	7.54124	7.04816	0.00804941	0.0534977
Nr2c2	0.662331	7.3701	7.04514	0.0080629	0.0535139
Slc23a2	0.783096	7.11202	7.65307	0.00806807	0.0535139
Arl8b	0.622531	7.48053	7.03468	0.00810984	0.0537368
Mnat1	0.581483	7.58258	7.03118	0.00812561	0.0537873
Mrs2	0.729276	7.17102	7.03713	0.00813728	0.0537939
Bhlhb9	0.701015	7.2784	7.02734	0.00814293	0.0537939
Cttnbp2nl	0.771132	7.11131	7.39501	0.00815173	0.0537982
S100a4	-0.498776	9.21894	7.1488	0.00817706	0.0538966
Ankrd17	0.448764	8.04728	7.01849	0.00818299	0.0538966
Pgpep1	0.737506	7.17497	7.06571	0.00819936	0.0539094
Pibf1	0.673256	7.33611	7.01447	0.0082013	0.0539094
Vmp1	0.450532	8.17495	7.05345	0.00821905	0.05395
Snrpg	-0.314864	8.88635	7.00973	0.00822383	0.05395
Fubp1	0.338232	8.75747	7.00341	0.00825177	0.0540795
Gpcpd1	0.733379	7.18745	6.99725	0.00828005	0.0542109
Slc4a1ap	0.710788	7.24746	6.98992	0.00831377	0.0543296
Gtf2h1	0.685847	7.31153	6.98973	0.00831466	0.0543296
Setd1b	0.669491	7.32515	6.97745	0.00837157	0.0546473
Pacs1	0.714049	7.20977	6.96893	0.00841123	0.0547828
H1f0	0.629912	7.93274	7.09454	0.00841854	0.0547828
Mitd1	-0.579864	7.47648	6.96643	0.00842295	0.0547828
Snx29	0.737622	7.17576	6.96587	0.00842556	0.0547828
Aagab	0.7032	7.26668	6.96132	0.00844684	0.054867
Hnrnpa2b1	0.238979	10.0538	6.95425	0.00848011	0.0550289
Aga	0.633997	7.42875	6.9488	0.00850582	0.0551035
Gns	0.704436	7.26854	6.94827	0.00850832	0.0551035
Prcp	0.536975	7.72283	6.94357	0.00853053	0.0551931
Fbxo21	0.752199	7.16022	7.26789	0.00859021	0.0555248
Fam208a	0.635334	7.46954	6.92871	0.00862573	0.0556892
Tmem259	0.652884	7.37921	6.92217	0.00863254	0.0556892
Nufip2	0.508845	7.79956	6.90747	0.00870337	0.0560912
Rps26	0.237044	11.6718	7.03027	0.00871411	0.0561056
Nrbf2	0.716344	7.18269	6.89614	0.00875833	0.0563353
Pgm2l1	0.702687	7.26167	6.87744	0.00884985	0.0568599
Epm2aip1	0.72104	7.19935	6.87596	0.00885713	0.0568599
Clpx	0.684751	7.30273	6.86885	0.00889221	0.0570295
Rc3h2	0.658848	7.36606	6.85261	0.00897289	0.057491
Pnpla8	0.592087	7.53705	6.83713	0.00905048	0.0579047
Brap	0.700656	7.22836	6.83623	0.00905502	0.0579047
Nop10	-0.317226	9.47698	6.94872	0.00907656	0.0579862
Rpp38	-0.646955	7.24629	6.83006	0.00908616	0.0579914
Srsf6	0.400754	8.27695	6.82672	0.00910305	0.058043
Hist1h1e	0.570647	8.44795	6.94714	0.00911277	0.0580488
Spred1	0.563002	7.63038	6.80995	0.00918839	0.0584706
Ocrl	0.642802	7.42234	6.80808	0.00919895	0.0584706
Ist1	0.688736	7.28047	6.80509	0.00921327	0.0584706
Bdp1	0.630766	7.43528	6.80486	0.00921447	0.0584706
Rbbp6	0.424667	8.12911	6.79353	0.00927274	0.0587838
Lars2	0.514227	7.76703	6.78866	0.00929792	0.0588868
Msl2	0.662916	7.34568	6.77265	0.00938119	0.0593572
Cyba	0.344635	8.71469	6.78501	0.00939556	0.0593911
G430095P16Rik	0.624709	7.46203	6.76419	0.00942544	0.0594669
Acbd5	0.685543	7.3041	6.7638	0.00942751	0.0594669
Zc3h13	0.464228	7.95201	6.76076	0.00944348	0.0594669
Ifih1	0.695226	7.25008	6.76073	0.00944364	0.0594669
Fgd4	0.725807	7.18011	6.74696	0.00951637	0.0598677
Mybbp1a	-0.412941	8.17621	6.7702	0.00955597	0.0600596
Paip2	0.311837	8.91819	6.73529	0.00957843	0.0600984
Sox4	0.423953	9.19485	6.8526	0.00958888	0.0600984
Rpl22l1	-0.29672	10.0563	6.85245	0.00958948	0.0600984
Rbm48	-0.652443	7.22826	6.72898	0.00961215	0.0601832
Vat1	0.60743	7.49008	6.72724	0.00962148	0.0601845
Fam120a	0.526478	7.73077	6.72259	0.00965476	0.0602815
Hhex	0.400449	8.23201	6.72094	0.00965529	0.0602815
Rida	0.647792	7.35027	6.71564	0.00968387	0.0604028
Fam102b	0.715139	7.19735	6.70723	0.00972934	0.0606135
Mgat2	0.462331	7.93819	6.706	0.00973603	0.0606135
Gab2	0.763853	7.12233	7.34361	0.00977413	0.0607809
Hnrnpu	0.283864	9.44529	6.73298	0.00978136	0.0607809
4930453N24Rik	0.604838	7.45446	6.69413	0.00980063	0.0608289
Cdkn1b	0.623883	7.46123	6.69248	0.00980965	0.0608289
Ndufa11	-0.362941	8.34938	6.69118	0.00981677	0.0608289
Rabgap1	0.610988	7.4643	6.68845	0.00983173	0.0608644
Snx27	0.712633	7.17811	6.68508	0.0098502	0.0609216
Pank3	0.700681	7.22557	6.68064	0.00987462	0.0610081
Chmp5	0.500826	7.78369	6.67918	0.0098827	0.0610081
Isca2	0.62513	7.4006	6.67026	0.00993195	0.0612548
Lamtor1	0.431924	8.05553	6.66176	0.00997912	0.0614882
Zfp652	0.580693	7.57185	6.65664	0.0100088	0.0616134
Tal1	0.571389	7.58121	6.62393	0.010192	0.0625925
Ddx42	0.475974	7.87299	6.62252	0.0102	0.0625925
Gcfc2	0.704887	7.20114	6.62002	0.0102143	0.0625925
Zc3h7a	0.606297	7.46895	6.61991	0.0102149	0.0625925
Arcn1	0.554314	7.62527	6.6186	0.0102223	0.0625925
Syne2	0.726588	7.22922	6.64724	0.0102248	0.0625925
Nudcd1	0.710579	7.16246	6.6135	0.0102514	0.0626728
Zfp451	0.605126	7.48122	6.61255	0.0102569	0.0626728
Ugcg	0.68118	7.26533	6.60995	0.0102718	0.0627056
Qrich1	0.680569	7.2763	6.60147	0.0103206	0.0629449
Shc1	0.703671	7.19493	6.59379	0.0103649	0.0631569
Rreb1	0.611726	7.5356	6.61635	0.010396	0.063288
Atp5g1	-0.354402	9.30212	6.69201	0.0104574	0.0635914
Arhgap1	0.679594	7.26282	6.57655	0.0104651	0.0635914
Rasa1	0.528312	7.68527	6.57344	0.0104833	0.0636432
Lypla1	0.643307	7.3729	6.56935	0.0105073	0.0637301
Crebrf	0.648042	7.69962	6.67387	0.0105364	0.0638481
Arrb1	0.71833	7.15813	6.65859	0.010585	0.0640836
Zfp36l1	0.68507	7.27863	6.55287	0.0106045	0.0640841
Cerk	0.629171	7.40559	6.55285	0.0106045	0.0640841
1810037I17Rik	0.358458	8.55589	6.5674	0.0106278	0.0641657
Lpin2	0.597906	7.50876	6.54293	0.0106635	0.0643225
Gpr171	0.508991	7.76339	6.53293	0.0107232	0.0646235
Mcrs1	0.683887	7.25037	6.51375	0.0108388	0.0652296
Spag9	0.513097	7.74434	6.51297	0.0108436	0.0652296
Zc2hc1a	-0.654597	7.14967	6.51121	0.0108542	0.0652342
Itpr1	0.694056	7.243	6.50619	0.0108847	0.0653578
Mafg	0.50563	7.74502	6.48942	0.0109873	0.0658906
Dock7	0.726006	7.14571	6.73147	0.0109934	0.0658906
Rplp1	0.154357	13.0476	6.47903	0.0110512	0.066177
Lair1	0.633529	7.36987	6.47687	0.0110646	0.0661812
Ramp1	0.362526	8.90923	6.57196	0.011072	0.0661812
Fnbp4	0.537896	7.64251	6.47219	0.0110936	0.0662079
Malt1	0.721482	7.14412	6.68196	0.0110966	0.0662079
Nedd8	-0.278853	9.08876	6.46068	0.0111652	0.0665573
Akap7	0.688953	7.22268	6.45791	0.0111826	0.0666005
Galnt11	0.606358	7.43149	6.44222	0.0112812	0.0671272
Guf1	0.636999	7.3684	6.4396	0.0112977	0.067165
Golga1	0.692369	7.18869	6.43252	0.0113426	0.0673709
Mpv17	0.644077	7.3515	6.42987	0.0113594	0.0673732
Acin1	0.330901	8.64286	6.42924	0.0113634	0.0673732
Appl1	0.594106	7.48946	6.42455	0.0113933	0.0674741
Gtf2ird1	0.688762	7.20485	6.42336	0.0114009	0.0674741
Abcd3	0.692603	7.18902	6.42158	0.0114122	0.0674805
Ube2d2a	0.630918	7.36933	6.41083	0.0114811	0.0678256
Mnt	0.697052	7.17957	6.47705	0.0114912	0.0678256
Fkbp11	0.712193	7.15229	6.41382	0.0115097	0.0678745
Ttc19	0.690894	7.17981	6.4042	0.0115238	0.0678967
Tob2	0.627846	7.38181	6.39292	0.0115969	0.0682661
Mob1a	0.484458	7.80036	6.38526	0.0116467	0.0684984
Cox7b	0.418574	8.69779	6.4807	0.0117251	0.0688978
Rps25	0.182222	11.1615	6.3709	0.0117407	0.0689284
Zmpste24	0.601683	7.4338	6.36816	0.0117588	0.0689731
Nsmce3	0.614722	7.39538	6.36546	0.0117766	0.0690159
Rab37	0.623235	7.41353	6.36316	0.0118013	0.0690994
Kdm7a	0.711443	7.1879	6.36322	0.011827	0.0691886
Mllt10	0.477436	7.81252	6.35505	0.0118454	0.069235
Ung	-0.719167	7.285	6.44833	0.0118669	0.069299
Plekha5	0.674666	7.24804	6.3385	0.0119558	0.0697565
Vrk3	0.620453	7.39142	6.3358	0.0119739	0.0698004
Fmnl1	0.494664	7.75876	6.33173	0.0120013	0.069898
Mdm2	0.592919	7.50626	6.32777	0.012028	0.0699915
Efcab14	0.482212	7.80891	6.31536	0.0121119	0.070418
Cdk19	0.596478	7.47522	6.30877	0.0121568	0.0705545
Slc38a2	0.483731	7.9575	6.36186	0.0121568	0.0705545
Elovl1	-0.491062	7.66781	6.30669	0.012171	0.0705745
Rnaset2b	0.685318	7.2063	6.30001	0.0122167	0.0707328
Maged2	0.677494	7.41484	6.35578	0.0122291	0.0707328
Hacd2	0.637617	7.34353	6.298	0.0122305	0.0707328
Rps16	0.158071	12.487	6.2931	0.0122641	0.0708653
Cyfip1	0.456002	7.91071	6.29146	0.0122754	0.0708683
Psma7	-0.249675	9.52427	6.28445	0.0123237	0.0710852
Mospd2	0.680996	7.20466	6.28018	0.0123533	0.0711935
Mettl3	0.684307	7.20673	6.26758	0.0124409	0.0716357
Mzt1	0.640924	7.32743	6.26504	0.0124586	0.0716752
Nfe2	0.468064	7.8672	6.26296	0.0124732	0.0716965
Tes	0.471473	7.81151	6.25912	0.0125002	0.0717441
Unc50	0.499493	7.7065	6.2583	0.0125059	0.0717441
Ncl	-0.296968	10.4561	6.36013	0.0125206	0.0717441
Usp9x	0.605764	7.43517	6.25558	0.012525	0.0717441
Csrp2	-0.54423	7.74686	6.33873	0.0125777	0.0718536
Exoc4	0.609162	7.78481	6.34984	0.0125797	0.0718536
Mrpl22	0.616044	7.39438	6.24521	0.0125981	0.0718536
Anapc7	0.621405	7.36766	6.24514	0.0125986	0.0718536
Gpbp1	0.54247	7.58546	6.24514	0.0125986	0.0718536
Spsb2	0.682919	7.21562	6.24328	0.0126118	0.0718665
Dusp11	0.460252	7.86493	6.24084	0.012629	0.0719026
Usmg5	-0.348345	8.39153	6.23212	0.012691	0.072193
Ada	-0.662903	7.11753	6.53482	0.0128197	0.0728623
Ganc	0.695996	7.15196	6.33519	0.0128897	0.073197
Cln5	0.599722	7.41801	6.20012	0.0129212	0.073291
Paox	0.721388	7.15461	6.56569	0.0129285	0.073291
Tra2a	0.40923	8.11687	6.19655	0.0129471	0.0733162
Slc30a5	0.672131	7.22659	6.1943	0.0129635	0.0733162
Clcc1	0.60501	7.40216	6.19391	0.0129663	0.0733162
Braf	0.681512	7.20659	6.1916	0.0129832	0.0733488
Gcsh	-0.484072	7.69514	6.1884	0.0130216	0.0735031
Suco	0.668164	7.23764	6.17836	0.0130801	0.0737699
Polr2f	-0.34464	8.58285	6.21418	0.0130943	0.0737868
Aff1	0.667158	7.27647	6.16538	0.0131758	0.074183
Tmem131l	0.616546	7.36629	6.16251	0.0131971	0.0742396
Zbed3	0.698896	7.18335	6.48631	0.0132106	0.0742517
Pglyrp1	-0.695816	7.28006	6.22689	0.0132801	0.0745704
Crk	0.605928	7.38636	6.15005	0.0132899	0.0745704
Psma4	-0.3037	8.72378	6.14657	0.013316	0.0746531
Arf4	0.399645	8.11643	6.14169	0.0133525	0.0747944
Zeb1	0.529048	7.63361	6.13869	0.013375	0.0748571
Was	0.467442	7.8096	6.13423	0.0134087	0.0749815
Srsf9	0.378327	8.22227	6.1148	0.0135559	0.075741
Rad54l2	0.662287	7.22543	6.1132	0.0135682	0.0757451
Zfp90	0.704099	7.14008	6.43266	0.0135825	0.0757607
Usp7	0.490092	7.74095	6.10161	0.0136569	0.0761116
Ranbp9	0.642077	7.3171	6.08599	0.0137776	0.0767006
Dab2ip	0.574054	7.49095	6.08491	0.0137859	0.0767006
Herc4	0.681186	7.17411	6.07842	0.0138363	0.0769165
Cuedc2	-0.339336	8.38072	6.07629	0.0138529	0.0769438
Tmem131	0.686389	7.1784	6.15382	0.0138919	0.0770951
Tmem243	0.671115	7.20293	6.06759	0.013921	0.0771339
Rlf	0.630413	7.32717	6.06743	0.0139222	0.0771339
Lax1	0.673062	7.22386	6.06426	0.0139471	0.0772066
Kdsr	0.64203	7.29263	6.05776	0.0139982	0.0774246
Limd2	0.322264	8.67911	6.05478	0.0140217	0.0774837
Asap1	0.48029	7.77378	6.05336	0.0140329	0.0774837
Arl4a	0.559699	7.56491	6.0621	0.0140441	0.0774837
Cpne2	0.418606	8.01564	6.0501	0.0140587	0.0774992
Ppil2	0.530697	7.60369	6.04313	0.0141141	0.0777373
Erf	0.610991	7.36885	6.04169	0.0141255	0.0777373
Cyth3	0.676946	7.17511	6.03665	0.0141656	0.0778934
Rit1	0.655313	7.23812	6.03086	0.0142119	0.0780824
Mgea5	0.56842	7.51177	6.029	0.0142268	0.0780993
Izumo4	0.721098	7.12997	6.55177	0.0142467	0.0781078
Kbtbd2	0.673704	7.17393	6.02571	0.0142532	0.0781078
Rbpms	0.389874	8.18411	6.02438	0.0142639	0.0781078
Cpsf2	0.497267	7.70421	6.01738	0.0143203	0.0783053
Ccnt1	0.557377	7.52541	6.01695	0.0143237	0.0783053
Arid1a	0.437045	7.91333	6.01492	0.0143402	0.0783303
Dennd1b	0.607416	7.37976	6.01048	0.014376	0.0784613
Akr1b10	0.611468	7.36674	6.00609	0.0144117	0.0785907
Med13	0.573448	7.47249	6.00256	0.0144404	0.0786823
Glipr1	0.493915	7.97324	6.07389	0.0144601	0.0786964
Zmym4	0.52799	7.61907	5.99887	0.0144704	0.0786964
Pold4	0.427912	8.00078	5.99784	0.0144788	0.0786964
Ankrd13a	0.396867	8.09379	5.99336	0.0145155	0.0787659
Eps15	0.590277	7.43473	5.99336	0.0145155	0.0787659
Xrcc4	0.623313	7.33768	5.9867	0.01457	0.0789968
Nckap1l	0.541079	7.56642	5.98401	0.0145922	0.0790476
Usp34	0.416835	8.02377	5.98265	0.0146034	0.0790476
Rad23a	0.510756	7.67119	5.9809	0.0146177	0.0790605
Bloc1s2	0.588746	7.41081	5.97796	0.014642	0.0791268
Apobr	0.613993	7.43396	5.9822	0.0147706	0.0796981
Inpp5d	0.388372	8.25211	5.97601	0.0147719	0.0796981
Sh2b3	0.604084	7.39952	5.95828	0.0148055	0.079814
Amn1	0.619486	7.41717	5.97203	0.0148455	0.0799641
Vapa	0.326628	8.55481	5.94321	0.0149318	0.0803637
Rnf169	0.655242	7.2598	5.93733	0.0149815	0.0805436
Mosmo	0.654812	7.20852	5.9349	0.015002	0.0805436
Ankfy1	0.650952	7.22245	5.93362	0.0150128	0.0805436
Pdcl3	0.457795	7.81072	5.93347	0.0150141	0.0805436
Plcg2	0.389442	8.17494	5.92922	0.0150502	0.0806713
Rpl30	0.172531	11.4514	5.92295	0.0151035	0.0808916
Ap4m1	0.645364	7.26927	5.92072	0.0151226	0.080928
Zfp62	0.578583	7.45085	5.91551	0.0151671	0.0811004
Hook3	0.448723	7.89197	5.89535	0.0153529	0.0819234
Arhgef12	0.607	7.38227	5.89302	0.0153609	0.0819234
Slfn2	-0.653658	7.22418	5.92765	0.0153697	0.0819234
Pard3b	0.673766	7.1605	5.89185	0.0153711	0.0819234
Ppp4r2	0.609618	7.34642	5.89046	0.0153832	0.0819234
Casp2	0.657504	7.20408	5.88816	0.0154032	0.0819637
Safb2	0.44898	7.86526	5.88407	0.0154387	0.0820689
Eps15l1	0.659867	7.19535	5.88303	0.0154478	0.0820689
Pank2	0.577621	7.44762	5.8789	0.0154839	0.0821944
Dpm1	0.560744	7.50505	5.87632	0.0155065	0.082248
Atp5e	-0.216669	10.0104	5.87297	0.0155359	0.0823377
Dctn1	0.627686	7.29824	5.86911	0.0155698	0.0824512
Secisbp2	0.590315	7.40112	5.86222	0.0156305	0.0825803
D3Ertd751e	0.726818	7.10259	6.59765	0.0156406	0.0825803
AU040320	0.737598	7.10422	6.71259	0.0156406	0.0825803
Cdk16	0.664536	7.17282	5.85845	0.0156638	0.0825803
Ccnk	0.624912	7.2961	5.85456	0.0156983	0.0825803
Zadh2	0.680272	7.1506	6.00799	0.0157017	0.0825803
H2afy	0.245173	10.8421	5.94478	0.0157119	0.0825803
Tnfrsf21	0.66733	7.18716	5.9127	0.0157319	0.0825803
Azin1	0.60731	7.34916	5.85023	0.0157368	0.0825803
Eif4a1	-0.320421	9.08365	5.93479	0.015743	0.0825803
Vps13a	0.487075	7.72671	5.84943	0.0157439	0.0825803
2210016F16Rik	0.650677	7.22219	5.84936	0.0157445	0.0825803
Acsl1	0.692598	7.15012	6.19569	0.0157715	0.0826562
Itfg2	0.675679	7.15204	5.92225	0.0157948	0.0826778
Mecr	-0.616629	7.17378	5.84306	0.0158007	0.0826778
Cyth4	0.505285	7.66673	5.83888	0.0158381	0.0827998
Fbxw7	0.639091	7.24427	5.83669	0.0158576	0.0827998
Larp4	0.513948	7.62972	5.83624	0.0158617	0.0827998
Gnai3	0.472323	7.74262	5.83047	0.0159136	0.0829556
Ddx55	0.639404	7.2694	5.83012	0.0159167	0.0829556
Stxbp4	0.68519	7.18789	5.84019	0.015939	0.0829748
Cox5a	-0.270515	9.42128	5.8766	0.0159617	0.0829748
Mysm1	0.524244	7.62935	5.82592	0.015969	0.0829748
Rps27l	-0.228715	9.7942	5.82412	0.0159707	0.0829748
Bmp2k	0.537951	7.58189	5.81713	0.0160559	0.0831975
Zfp397	0.5442	7.54407	5.81434	0.0160594	0.0831975
G6pdx	-0.589095	7.29402	5.81397	0.0160627	0.0831975
Ctnnd1	0.635378	7.26919	5.81382	0.0160641	0.0831975
Mmrn1	0.62092	7.34782	5.80939	0.0161206	0.0834246
Yipf6	0.665797	7.16172	5.80588	0.0161363	0.0834407
Psma2	-0.29171	8.8005	5.79141	0.016269	0.0840606
Tmem238	-0.492456	7.64228	5.79933	0.0163301	0.0843103
Golga4	0.479911	7.80598	5.79581	0.0163782	0.084472
Rps29	-0.170881	11.1714	5.77863	0.016387	0.084472
Sart3	0.641722	7.23875	5.77328	0.0164367	0.0846602
Map4k2	0.622379	7.30143	5.77174	0.0164511	0.0846602
Trappc9	0.667612	7.15152	5.77011	0.0164663	0.0846602
Snap23	0.497164	7.66854	5.76918	0.0164749	0.0846602
Cisd2	0.382776	8.15871	5.76569	0.0165075	0.0847256
Ppif	0.614096	7.30956	5.76507	0.0165133	0.0847256
Higd1a	-0.37321	8.13174	5.76178	0.016544	0.0847387
Pik3r1	0.496058	7.67397	5.76175	0.0165443	0.0847387
Aaed1	0.61546	7.34882	5.76067	0.0165544	0.0847387
Ccdc122	0.695957	7.13788	6.08575	0.0165798	0.0848025
Ndrg3	0.644592	7.20762	5.74442	0.0167074	0.0853893
Ctsl	0.460237	7.81332	5.73921	0.0167568	0.0855223
Senp6	0.375644	8.20462	5.73894	0.0167594	0.0855223
Lcorl	0.645875	7.24215	5.7368	0.0167797	0.0855597
Map3k20	0.594387	7.38585	5.73171	0.0168282	0.0857405
Gpatch4	-0.474007	7.71759	5.74885	0.0168746	0.0859105
Lyz2	0.468462	8.93127	5.80877	0.0169324	0.0861384
Rnasel	0.595452	7.38511	5.70906	0.0170455	0.0866471
Klhdc4	-0.644374	7.13245	6.22622	0.0170867	0.0867349
Fam181b	-0.673089	7.46821	5.79069	0.0171009	0.0867349
B3galnt2	0.646398	7.20483	5.70209	0.0171129	0.0867349
Alox5ap	0.270825	9.14823	5.69913	0.0171417	0.0867349
Csad	0.590718	7.39385	5.69786	0.0171541	0.0867349
Ccdc12	0.344054	8.34513	5.69602	0.017172	0.0867349
Dynll1	-0.303911	8.80558	5.72235	0.0171749	0.0867349
Tspan31	0.561542	7.45674	5.69543	0.0171777	0.0867349
Ireb2	0.620386	7.2979	5.69506	0.0171812	0.0867349
Stxbp2	0.528793	7.55734	5.69246	0.0172066	0.0867551
Arhgap25	0.665328	7.13914	5.69195	0.0172115	0.0867551
Runx2	0.513029	7.6076	5.69021	0.0172285	0.0867744
Ostf1	0.364572	8.25201	5.68821	0.0172481	0.0868065
Mtf2	0.427713	7.93526	5.68175	0.0173114	0.0869966
Nxt1	-0.47574	7.67901	5.69463	0.0173145	0.0869966
Arl6ip5	0.392175	8.06808	5.6797	0.0173316	0.0869966
Smc5	0.511929	7.64433	5.68425	0.0173386	0.0869966
2610507B11Rik	0.524812	7.5424	5.67284	0.0173991	0.0872337
Crispld1	0.663986	7.17338	5.66614	0.0174653	0.0874463
Rspry1	0.610046	7.32192	5.66586	0.017468	0.0874463
Sec61g	-0.512806	7.49694	5.65963	0.0175299	0.0876892
Csnk2a1	0.484845	7.68826	5.65515	0.0175745	0.0877836
Thoc1	0.645491	7.1857	5.65506	0.0175754	0.0877836
Cpsf1	-0.592542	7.2376	5.65137	0.0176122	0.0879009
Chd8	0.488877	7.68165	5.63447	0.0177819	0.0886811
Prkar2b	0.585557	7.40258	5.62852	0.0178421	0.0889136
Prdm16	0.673861	7.16223	5.8287	0.0179143	0.0892062
Eif4g2	0.276638	9.01431	5.61861	0.0179426	0.0892798
Sav1	0.641472	7.2166	5.61486	0.0179809	0.0893884
Sdhd	0.492184	7.67242	5.61382	0.0179916	0.0893884
0610037L13Rik	0.584947	7.37104	5.60995	0.0180311	0.0895173
Hjurp	0.690991	7.55527	5.68449	0.0181335	0.0899236
Crbn	0.627888	7.27972	5.59893	0.0181443	0.0899236
Cnot6l	0.407622	8.00454	5.598	0.0181538	0.0899236
Tbc1d5	0.589143	7.38574	5.59645	0.0181698	0.0899352
Cmtm6	0.633033	7.25649	5.58873	0.0182497	0.0902627
Ppp1r14b	-0.337414	8.84401	5.66118	0.0183202	0.0905433
Msrb2	0.562693	7.42704	5.57933	0.0183474	0.0906101
Itpr2	0.624761	7.34789	5.59433	0.0183792	0.0906718
Lyar	-0.393728	8.11	5.60508	0.0184193	0.0906718
Dnm2	0.490838	7.66242	5.57208	0.018423	0.0906718
Rpl31	0.187003	10.6237	5.57165	0.0184276	0.0906718
Mkrn1	0.480319	7.69725	5.57125	0.0184318	0.0906718
AI413582	0.589923	7.3742	5.57023	0.0184424	0.0906718
Snip1	0.625373	7.23777	5.56655	0.0184811	0.0907941
Pbx2	0.587476	7.36023	5.55834	0.0185675	0.0911172
Rpl23	0.138696	13.1622	5.55768	0.0185745	0.0911172
Nsd2	0.485854	7.96708	5.62715	0.0186172	0.0911948
Ifnar1	0.638399	7.19576	5.55275	0.0186266	0.0911948
Luc7l3	0.329629	8.43939	5.55222	0.0186322	0.0911948
Mat2b	0.455283	7.77007	5.5503	0.0186525	0.0911948
Comt	0.417093	7.93814	5.54964	0.0186595	0.0911948
Zfp865	0.656072	7.16003	5.5464	0.0186939	0.0912955
Itga6	0.378121	8.21524	5.55129	0.0187211	0.0913604
Mbnl2	0.507665	7.62081	5.54186	0.0187422	0.0913671
N4bp2	0.574354	7.44485	5.5419	0.0187673	0.0913671
Apbb1ip	0.396027	8.03839	5.53909	0.0187718	0.0913671
Ndufs5	-0.54696	7.36663	5.53852	0.0187779	0.0913671
Ahcyl1	0.531514	7.52553	5.53451	0.0188207	0.0915082
Dnajc7	0.416831	7.90701	5.53049	0.0188638	0.0916224
Cnbp	-0.261547	9.08806	5.52972	0.018872	0.0916224
Bcl7b	0.620066	7.288	5.52834	0.0188868	0.0916267
Gm16140	0.653177	7.18463	5.52749	0.0189197	0.0917189
Pepd	0.629981	7.21798	5.51967	0.0189802	0.0919446
Igf1r	0.458245	7.78507	5.51808	0.0189974	0.0919602
Eif4g3	0.472509	7.74406	5.51891	0.0190144	0.0919749
H2-M3	0.616109	7.27211	5.51352	0.0190467	0.0920636
Psmb4	-0.26811	8.91	5.5107	0.0190773	0.0921438
Ralbp1	0.352497	8.2536	5.50561	0.0191325	0.0923432
Tpm3	0.234367	9.5651	5.50173	0.0191749	0.0924798
Mfng	0.427737	7.87214	5.49735	0.0192227	0.0926429
Bace1	0.640709	7.1844	5.48882	0.0193162	0.0930228
Wdfy3	0.638976	7.18026	5.48759	0.0193298	0.0930228
Trmt1l	0.636333	7.21895	5.48033	0.0194097	0.0932797
Zfp945	0.636099	7.23351	5.48018	0.0194115	0.0932797
Ndufa7	-0.265786	8.95501	5.47727	0.0194436	0.0933661
Hmgxb4	0.5365	7.47975	5.47327	0.0194879	0.0935107
Wasl	0.609671	7.28781	5.47094	0.0195138	0.0935667
Fnbp1l	0.542973	7.50929	5.46924	0.0195327	0.0935893
2810402E24Rik	-0.601584	7.16577	5.46492	0.0196148	0.0939146
Peli1	0.603699	7.32045	5.45041	0.0197432	0.0944609
Dlg1	0.629797	7.21883	5.44801	0.0197702	0.0945214
Nelfb	0.557609	7.43733	5.42748	0.0200028	0.0955643
Sap30	0.564858	7.42335	5.42397	0.0200429	0.0956861
Ldlrap1	0.537635	7.51837	5.41872	0.0201029	0.0959032
Zfp318	0.646105	7.19549	5.41523	0.0201627	0.0960498
Gtpbp2	0.56148	7.45383	5.4135	0.0201627	0.0960498
2001-09-01	0.483827	7.70803	5.41874	0.020189	0.0961056
Rps21	-0.145637	12.2944	5.4076	0.0202307	0.0962346
Rcsd1	0.534512	7.50109	5.40566	0.0202531	0.0962367
Rps17	0.163102	11.4999	5.40499	0.0202608	0.0962367
Sbno1	0.422154	7.89558	5.40377	0.0202749	0.0962367
Gm20342	0.672032	7.13374	5.69797	0.0203924	0.0966583
Aktip	0.699007	7.08844	6.04979	0.0203931	0.0966583
Fech	0.657735	7.13135	5.57914	0.0204226	0.0967287
Snd1	0.527718	7.53986	5.38458	0.020498	0.0969621
Erp44	0.46974	7.6967	5.38429	0.0205013	0.0969621
Prkar1a	0.331779	8.41596	5.38095	0.0205404	0.0970774
Psmd13	-0.37049	8.08761	5.38017	0.0205643	0.0971208
Fam168a	0.595064	7.34137	5.3774	0.0205821	0.097135
Cstf2	0.600774	7.30514	5.37325	0.0206308	0.0972954
Zfpm1	0.456239	7.75803	5.35761	0.0208158	0.0980976
Stx5a	0.594966	7.30624	5.3547	0.0208504	0.0981904
Fip1l1	0.428219	7.85306	5.3506	0.0208991	0.0983497
Nrd1	0.425445	7.85358	5.34759	0.0209352	0.098449
Rassf5	0.573475	7.38726	5.34511	0.0209648	0.0985181
Vti1a	0.620352	7.22507	5.33232	0.0211183	0.0991689
Ipo8	0.612588	7.25085	5.32978	0.021149	0.0992125
Tmem230	0.576525	7.36148	5.32906	0.0211577	0.0992125
Glul	0.468634	7.73308	5.32815	0.0211931	0.099308
Huwe1	0.38431	8.07686	5.32415	0.0212172	0.0993499
Rpl29	0.167598	11.2436	5.31542	0.0213232	0.0997195
Phf21a	0.577033	7.36429	5.31516	0.0213263	0.0997195
Anxa7	0.4269	7.8276	5.31122	0.0213743	0.0998732
Ranbp2	0.45704	7.75412	5.30992	0.0213902	0.0998764
Mta2	0.502571	7.5824	5.30586	0.0214399	0.100038
Ccdc82	0.586924	7.37585	5.31501	0.0214746	0.100129
Dscr3	0.672739	7.12382	5.78652	0.0214961	0.100158
Cep63	0.622895	7.23203	5.29922	0.0215213	0.100168
Tnpo2	0.672281	7.12356	5.73769	0.0215287	0.100168
Cyld	0.515243	7.56756	5.293	0.021598	0.100398
Cd34	0.233212	9.60856	5.29189	0.0216117	0.100398
Ubtf	0.390095	8.05969	5.29193	0.0216238	0.100398
Iqgap1	0.308891	8.62167	5.28487	0.0216989	0.100674
Nifk	-0.432148	7.7433	5.28321	0.0217191	0.100674
Tmem199	0.602003	7.25511	5.28242	0.021729	0.100674
Xpo4	0.600055	7.26883	5.2805	0.0217528	0.100688
Mbd2	0.412187	7.91444	5.27586	0.0218106	0.100688
Fbxo22	0.500727	7.57136	5.27511	0.0218199	0.100688
Hadhb	0.547116	7.43074	5.27476	0.0218243	0.100688
Fam126b	0.626362	7.19374	5.27442	0.0218285	0.100688
Smpdl3a	0.385317	8.08752	5.2744	0.0218288	0.100688
Ybx1	-0.243071	10.4131	5.34919	0.0218388	0.100688
Lrch3	0.623233	7.20357	5.26614	0.0219321	0.101047
Hdac1	0.397644	7.97057	5.26456	0.0219519	0.101068
Pabpc4	0.547936	7.42587	5.26241	0.0219789	0.101121
Bud31	-0.471273	7.57582	5.25371	0.0220885	0.101555
Aim2	0.616487	7.32125	5.26794	0.02214	0.101721
Mta1	0.528431	7.48672	5.24141	0.0222444	0.102129
Ncbp3	0.56341	7.38297	5.23883	0.0222773	0.102209
Nsfl1c	0.515542	7.51739	5.23422	0.0223361	0.102263
Hist1h4h	0.672477	7.31196	5.29067	0.0223405	0.102263
Mbp	0.535043	7.49283	5.23332	0.0223477	0.102263
Selp	0.727713	7.32158	5.30672	0.0223511	0.102263
Lamp2	0.321601	8.4703	5.22996	0.0223906	0.102372
Snx24	0.604992	7.28187	5.22584	0.0224434	0.102543
mt-Nd1	0.248572	11.0942	5.29703	0.0224834	0.102655
Kansl1	0.494133	7.60416	5.21753	0.0225504	0.102889
Zfp260	0.546672	7.43535	5.21316	0.0226069	0.102978
Epb41l4b	0.63052	7.18072	5.26206	0.0226118	0.102978
Dnmt3a	0.569997	7.39436	5.21339	0.0226167	0.102978
Cs	0.491717	7.59816	5.20751	0.0226801	0.103195
Eci2	0.406992	7.91309	5.19835	0.0227993	0.103626
Dhrs3	0.656833	7.21792	5.21909	0.0228062	0.103626
Gmps	0.412417	7.88525	5.19279	0.0228721	0.103717
Zfp800	0.429166	7.81742	5.1927	0.0228732	0.103717
Ulk1	0.686519	7.1117	5.84915	0.0228735	0.103717
Add3	0.640946	7.17538	5.48043	0.0229174	0.103845
Ttc5	0.5277	7.48843	5.18187	0.0230156	0.104218
Rapgef6	0.561298	7.36129	5.1739	0.0231208	0.104593
Vps28	-0.332002	8.26044	5.1732	0.0231301	0.104593
Tnip2	0.633698	7.14385	5.20957	0.0231722	0.104712
Lamp1	0.28731	8.69965	5.16464	0.0232439	0.104917
Nfkbia	0.499207	7.59066	5.16421	0.0232496	0.104917
Zfyve27	0.613577	7.22869	5.16245	0.023273	0.104952
2006-09-01	0.451393	7.75167	5.15939	0.0233138	0.105063
Psmb9	0.352225	8.23429	5.15064	0.023431	0.10552
Grsf1	0.567172	7.35049	5.1477	0.0234705	0.105625
Ppp1cc	0.615003	7.20166	5.14626	0.02349	0.105641
Sephs2	0.45711	7.70404	5.14479	0.0235097	0.105658
Xpo7	0.568639	7.3635	5.14101	0.0235607	0.105766
Hscb	0.449994	7.72318	5.13892	0.023589	0.105766
Abcc1	0.530579	7.50745	5.14256	0.0235925	0.105766
Creg1	0.233589	9.71402	5.15831	0.023598	0.105766
Cdc23	0.612541	7.20008	5.13288	0.0236709	0.105993
Uba6	0.595451	7.27332	5.13213	0.0236809	0.105993
Gnas	0.208873	9.89865	5.11832	0.0238692	0.106764
Cep70	0.609126	7.19958	5.11397	0.0239289	0.106942
Rbl1	0.612487	7.21152	5.11306	0.0239414	0.106942
Camk2d	0.479407	7.65443	5.10615	0.0240381	0.107301
Smarca2	0.318712	8.69535	5.14072	0.0240604	0.107328
Rest	0.40252	7.95044	5.09427	0.0242009	0.107881
Crebbp	0.400187	7.93504	5.08716	0.0242998	0.108249
Rab22a	0.587157	7.28308	5.07961	0.0244053	0.10862
Mex3c	0.61668	7.16604	5.0788	0.0244167	0.10862
Odf2	0.587793	7.28012	5.07743	0.0244359	0.10862
Pgk1	-0.556017	7.26715	5.07649	0.024449	0.10862
Stk26	0.411089	7.88891	5.07433	0.0244794	0.108624
Fxyd5	-0.197177	10.0443	5.07339	0.0244927	0.108624
Ccnd1	0.478372	8.20445	5.14334	0.0244993	0.108624
Taok2	0.594666	7.27243	5.06915	0.0245523	0.108786
Lipa	0.614832	7.18946	5.0611	0.024666	0.109191
Map1lc3b	0.282345	8.75275	5.06034	0.0246768	0.109191
Nek6	0.520639	7.50541	5.04213	0.0249363	0.110265
Thumpd3	0.543641	7.41561	5.03942	0.0249752	0.110363
Cul5	0.511123	7.53252	5.03577	0.0250276	0.11052
Tbk1	0.552344	7.36197	5.0336	0.0250589	0.110524
Cd82	0.475163	7.65486	5.03338	0.0250621	0.110524
Slc38a1	0.381395	8.04597	5.02807	0.0251463	0.110822
Bcl7c	0.375178	8.0514	5.02438	0.025192	0.110878
Gstm1	0.4099	7.92409	5.02662	0.0251991	0.110878
Mprip	0.438672	7.78597	5.0244	0.0252095	0.110878
Neu1	0.614665	7.18103	5.01995	0.0252562	0.110976
Cers2	0.461019	7.68947	5.01931	0.0252654	0.110976
Osbpl1a	0.509487	7.53781	5.0145	0.0253354	0.111209
Tle3	0.586855	7.294	5.00146	0.0255261	0.111908
Calcrl	0.557102	7.36825	5.00047	0.0255406	0.111908
Cdyl	0.608071	7.21099	5.00014	0.0255455	0.111908
Dcp2	0.562002	7.34039	4.99655	0.0255982	0.112049
Kif2a	0.383423	7.98545	4.99553	0.0256133	0.112049
Samd12	0.589958	7.26968	4.99449	0.0256286	0.112049
Pip5k1c	0.579362	7.30924	4.98704	0.0257388	0.112351
Snrpd3	-0.303198	8.63	5.01138	0.0257388	0.112351
Hmox1	0.628993	7.43634	5.04464	0.0257488	0.112351
Btf3	0.262326	8.97963	4.98325	0.0257948	0.112477
Prdx1	-0.292346	9.30492	5.04695	0.0258533	0.112608
Tm9sf2	0.439643	7.74934	4.97894	0.025859	0.112608
Psrc1	0.721998	7.36462	5.04392	0.0259021	0.112721
Actn1	0.425272	7.79782	4.96497	0.0260676	0.113323
Mthfsl	0.612908	7.19211	4.9645	0.0260747	0.113323
Hmg20b	0.410912	7.87941	4.96274	0.026101	0.113362
Mau2	0.563534	7.3345	4.95119	0.0262752	0.114044
Efhd2	0.465149	7.64825	4.94875	0.0263121	0.114119
Ralgapb	0.646425	7.11727	5.30565	0.0263413	0.114119
Ppp2r3d	0.643558	7.15375	5.46144	0.0263446	0.114119
Zscan2	0.663844	7.12205	5.54668	0.0263805	0.114165
Atxn2	0.560883	7.34118	4.94343	0.0263929	0.114165
Cpq	0.503581	7.52006	4.94078	0.0264331	0.114165
Cacna1a	0.608948	7.19713	4.94041	0.0264388	0.114165
Fam110a	-0.553845	7.25636	4.93929	0.0264558	0.114165
Trmt11	0.621435	7.11361	5.0088	0.026459	0.114165
AC149090.1	0.319406	8.50179	4.9486	0.0264828	0.114193
Swt1	0.482393	7.59626	4.93567	0.0265111	0.11424
Pan3	0.42886	7.85235	4.93414	0.0267017	0.114953
Ripk1	0.473549	7.62298	4.92261	0.0267113	0.114953
Wrn	0.538672	7.4012	4.91958	0.026758	0.115079
Plscr2	-0.659309	7.57402	4.97093	0.0269877	0.115931
Hmgn3	0.425137	7.85039	4.91685	0.0269913	0.115931
Pink1	0.548505	7.38941	4.90196	0.0270311	0.116014
BC005561	0.514368	7.49152	4.90101	0.0270459	0.116014
Pcyt1a	0.561818	7.34876	4.89604	0.0271234	0.116088
Flcn	0.623366	7.17846	5.09728	0.0271272	0.116088
Tbc1d10b	0.593305	7.2258	4.89492	0.027141	0.116088
Erg	0.537528	7.41654	4.89449	0.0271477	0.116088
Uba5	0.558006	7.33225	4.89329	0.0271664	0.116088
Elf1	0.356744	8.11715	4.89314	0.0271688	0.116088
Lrif1	0.542429	7.40294	4.88563	0.0272867	0.116474
Nsmaf	0.588915	7.27915	4.88433	0.0273071	0.116474
Fam13b	0.602393	7.18981	4.88402	0.0273121	0.116474
Zyx	0.379457	8.00638	4.87792	0.0274083	0.116809
Mgst3	0.537953	7.41376	4.87572	0.027443	0.116881
Ddx52	0.524755	7.4338	4.86894	0.0275507	0.117264
Aldh16a1	0.578772	7.25489	4.86751	0.0275733	0.117284
Orc4	0.563823	7.318	4.86566	0.0276028	0.117334
Plod2	0.568541	7.32321	4.86399	0.0276294	0.117372
Dnajb4	0.586758	7.24647	4.86069	0.0276821	0.117494
Klhl2	0.593361	7.21183	4.85996	0.0276938	0.117494
Sypl	0.333831	8.24563	4.85834	0.0277197	0.117528
Dhx36	0.357814	8.11789	4.85715	0.0277386	0.117533
Arid4b	0.387496	7.94769	4.85175	0.0278252	0.117824
Limk1	0.6463	7.10544	5.29574	0.0280592	0.118669
Dhx8	0.562307	7.32936	4.83715	0.0280608	0.118669
Fam114a2	0.48204	7.57903	4.83408	0.0281105	0.118803
Pcca	0.582067	7.245	4.83286	0.0281303	0.11881
Exoc5	0.552538	7.35527	4.82292	0.0282923	0.119418
Ddit4	0.595756	7.22868	4.81959	0.0283467	0.119571
Fam53a	0.54882	7.34454	4.80707	0.0285524	0.120313
Gm42047	0.672435	7.17975	4.84613	0.028559	0.120313
Ubald1	-0.591618	7.12801	5.17066	0.0286875	0.120777
Ms4a6c	-0.472224	7.54299	4.79911	0.0287446	0.120892
Dr1	0.575968	7.27714	4.79504	0.0287516	0.120892
Plagl2	0.59364	7.2086	4.79309	0.0287839	0.120951
Rmnd5b	0.571663	7.30111	4.79078	0.0288224	0.121029
Ociad2	0.544776	7.38341	4.78977	0.0288393	0.121029
Zdhhc21	0.559514	7.29881	4.78795	0.0288697	0.12108
BC028528	0.382414	7.96091	4.78674	0.0288899	0.121088
Fgfr1op2	0.349998	8.16208	4.77716	0.0290503	0.121683
Jmy	0.580994	7.2935	4.77389	0.0291194	0.121895
Trim34a	0.61481	7.16384	4.94209	0.0291823	0.12208
Phactr2	0.476842	7.60585	4.76666	0.0292273	0.122191
Prkd3	0.564162	7.30381	4.76367	0.0292777	0.122324
Tmsb4x	0.171731	11.3775	4.79442	0.0293346	0.122484
Rsu1	0.356068	8.0976	4.75886	0.0293593	0.12251
Lyl1	0.341124	8.17855	4.75408	0.0294406	0.12272
Emd	0.387687	7.90124	4.75371	0.0294469	0.12272
Chic2	0.445628	7.67772	4.74906	0.0295263	0.12284
9930021J03Rik	0.556103	7.30915	4.74902	0.0295269	0.12284
Mier1	0.354441	8.11514	4.74628	0.0295738	0.12284
Mbtps1	0.565443	7.30927	4.746	0.0295785	0.12284
Dido1	0.435092	7.72333	4.74533	0.0295899	0.12284
Dguok	0.373532	8.00837	4.74495	0.0295965	0.12284
Ryk	0.570475	7.27922	4.7441	0.0296111	0.12284
Dpysl2	0.577789	7.23847	4.74253	0.0296381	0.12284
Mrpl28	-0.370796	7.92003	4.74222	0.0296433	0.12284
C1d	0.364799	8.03466	4.73991	0.029683	0.122901
Oxa1l	0.510699	7.46406	4.73918	0.0296954	0.122901
Kidins220	0.529552	7.39335	4.73176	0.0298233	0.123353
Rpl32	0.13147	13.0775	4.7305	0.0298451	0.123366
Rpl26	0.139954	12.2864	4.72881	0.0298743	0.123409
Arid4a	0.378033	8.00354	4.72632	0.0299174	0.12351
Plcb4	0.567942	7.26727	4.72478	0.0299441	0.123543
Rbm27	0.461872	7.63882	4.72359	0.0299647	0.12355
Akap11	0.57778	7.22067	4.72077	0.0300137	0.123644
Pex13	0.507534	7.45919	4.72012	0.030025	0.123644
Dhx16	0.600065	7.18239	4.80057	0.0300476	0.12366
Ptpn22	0.620559	7.12777	4.93941	0.0300713	0.123681
Rnf214	0.552423	7.33058	4.7106	0.030191	0.124095
Cdc34	-0.442478	7.60486	4.7054	0.030282	0.12432
Vps13b	0.54232	7.36441	4.70466	0.030295	0.12432
Golim4	0.498418	7.51688	4.70424	0.0303023	0.12432
Ammecr1l	0.586339	7.19603	4.70218	0.0303386	0.124392
Arhgef2	0.424283	7.75372	4.69176	0.0305221	0.125067
Galk2	0.524825	7.4051	4.68877	0.0305751	0.125201
Lrp10	0.420924	7.7654	4.68758	0.0305962	0.125201
Mut	0.58616	7.21051	4.68669	0.0306119	0.125201
Ppa1	-0.395494	8.20964	4.73975	0.0307277	0.125451
Casp8ap2	0.452031	7.70813	4.69337	0.0307343	0.125451
Coro1c	0.453929	7.65329	4.6789	0.0307505	0.125451
Klf10	0.585126	7.25873	4.68	0.030752	0.125451
Tsc22d4	0.296258	8.54991	4.67791	0.0307682	0.125451
Rc3h1	0.522912	7.4293	4.67321	0.030852	0.125715
Mtmr2	0.581992	7.1948	4.66785	0.0309481	0.126011
Dbf4	0.567512	7.28333	4.66811	0.0309628	0.126011
Zfp608	0.43713	8.15207	4.72107	0.0310687	0.126364
Gatad2a	0.470714	7.58644	4.65988	0.0310914	0.126378
Apobec3	0.363008	8.03302	4.65798	0.0311257	0.12644
Arhgap5	0.577718	7.25205	4.65581	0.0311649	0.12645
Cul4b	0.550424	7.3395	4.65513	0.0311799	0.12645
Kdm2b	0.54547	7.33864	4.65466	0.0311857	0.12645
Cyb5r4	0.522512	7.40284	4.64904	0.0312875	0.126785
Srsf11	0.276261	8.67578	4.64649	0.0313339	0.126894
Atp5j	-0.209125	9.64728	4.64215	0.0314129	0.12707
Wdr37	0.595457	7.14801	4.67257	0.0314158	0.12707
Rexo4	-0.533732	7.23436	4.64069	0.0314395	0.127088
Ddrgk1	0.348167	8.15659	4.63508	0.0315419	0.127355
Pi4k2b	0.610461	7.14943	4.85345	0.0315441	0.127355
Ythdc2	0.586857	7.20326	4.63244	0.0315903	0.127463
Stk3	0.572507	7.24541	4.63133	0.0316106	0.127467
Mknk2	0.441828	7.67253	4.62986	0.0316377	0.127478
Ibtk	0.528775	7.38475	4.62907	0.0316521	0.127478
Dcun1d1	0.409992	7.793	4.61829	0.0318508	0.1282
Hnrnpul1	0.40209	7.82963	4.61607	0.0318919	0.128287
Cdc42se1	0.493344	7.51256	4.60269	0.0321406	0.129204
Ube2q2	0.498335	7.45257	4.60079	0.0321761	0.129204
Fli1	0.428991	7.73545	4.60066	0.0321785	0.129204
Washc4	0.578359	7.20707	4.5979	0.0322301	0.129333
Cbx6	0.473674	7.5533	4.59574	0.0322706	0.129372
Clec2d	0.535525	7.37143	4.59374	0.0323081	0.129372
Tmem138	0.613516	7.1158	4.71754	0.0323137	0.129372
Pik3ca	0.563177	7.2504	4.59319	0.0323185	0.129372
Gramd1b	0.584063	7.21343	4.5911	0.0323576	0.12945
Dkkl1	0.491847	7.5049	4.58885	0.0323999	0.129497
Gtf3c2	0.589008	7.17101	4.70929	0.0324511	0.129497
Capn2	0.589267	7.18507	4.58599	0.0324539	0.129497
Letm2	0.573135	7.24799	4.58584	0.0324566	0.129497
Serpinb1a	-0.528105	7.73706	4.64301	0.0324815	0.129497
Cnep1r1	0.575266	7.18173	4.58423	0.0324871	0.129497
Bcl7a	0.546271	7.31281	4.56689	0.0328161	0.130729
Cct5	0.277067	8.66874	4.56087	0.0329311	0.131108
Nynrin	0.565989	7.26676	4.55972	0.0329533	0.131117
Pigp	0.394075	7.88492	4.54957	0.0331482	0.131813
Tmed7	0.500855	7.46156	4.54708	0.0331962	0.131924
Ccdc124	-0.435919	7.63217	4.55129	0.0332186	0.131934
Unc93b1	0.437514	7.67956	4.53755	0.0333807	0.132456
Kdm3b	0.507531	7.4559	4.53706	0.0333902	0.132456
Ncapd3	0.514444	7.5439	4.56307	0.033434	0.13251
Cabin1	0.482984	7.51118	4.5343	0.033444	0.13251
Ube2b	0.292098	8.52497	4.53225	0.0334838	0.132521
Gltp	0.399802	7.83183	4.53209	0.0334869	0.132521
Fabp5	-0.596399	7.46027	4.58669	0.0335368	0.132638
Dpp3	-0.498833	7.34609	4.52593	0.0336073	0.132838
Ppic	0.426148	7.70962	4.52317	0.0336611	0.132971
Smim24	0.609422	7.14187	4.72263	0.0337023	0.132974
Dusp4	0.609828	7.14012	4.80537	0.0337023	0.132974
Zfp410	0.5648	7.22895	4.51883	0.0337464	0.133064
Ddx3x	0.424125	7.74285	4.51711	0.0337801	0.133064
Srp9	0.325304	8.2252	4.51516	0.0338186	0.133064
Rap1gds1	0.53491	7.33694	4.51499	0.0338219	0.133064
Cflar	0.521188	7.40699	4.51388	0.0338438	0.133064
Ddx58	0.521534	7.4022	4.51318	0.0338575	0.133064
Tap1	0.502602	7.46504	4.51273	0.0338665	0.133064
Susd6	0.536428	7.361	4.509	0.03394	0.133273
Cenpv	-0.464424	7.48577	4.50487	0.0340217	0.133515
Rnf6	0.444913	7.63196	4.49968	0.0341247	0.13384
Tspan14	0.509208	7.41706	4.4969	0.03418	0.133977
Tmem219	0.455114	7.62969	4.49521	0.0342137	0.134017
Bcl2	0.513469	7.41261	4.49434	0.034231	0.134017
Spcs2	0.255481	8.82891	4.48795	0.0343587	0.134383
Terf2	0.55454	7.26386	4.48762	0.0343652	0.134383
Metrn	-0.498583	7.36927	4.47936	0.0345461	0.13501
Atr	0.566977	7.21698	4.47217	0.0346761	0.135438
Snx4	0.458524	7.615	4.46595	0.0348037	0.135791
Nr3c1	0.415355	7.78278	4.46808	0.0348077	0.135791
Nmd3	0.51077	7.41806	4.4642	0.0348375	0.135827
Elk3	0.382575	7.91456	4.46124	0.0348976	0.135905
Arsk	0.581179	7.15929	4.49221	0.0348987	0.135905
Maz	0.395681	7.81618	4.45761	0.0349716	0.135941
Washc3	0.426104	7.69079	4.45681	0.0349878	0.135941
Prr14	0.585043	7.16254	4.54369	0.0349905	0.135941
Atmin	0.590618	7.16209	4.62048	0.0349905	0.135941
Naa38	-0.3456	7.97981	4.45447	0.0350356	0.13596
Gabpa	0.585968	7.15896	4.56425	0.0350366	0.13596
Elf2	0.393861	7.84734	4.44688	0.035191	0.136423
Hsd17b11	0.549812	7.28455	4.44658	0.0351972	0.136423
Pfdn6	-0.344085	8.04929	4.44412	0.0353042	0.136757
1110038F14Rik	-0.420568	7.61506	4.43487	0.0354384	0.137196
Pqlc3	0.573794	7.19687	4.42783	0.0355842	0.137665
Dync1i2	0.343125	8.11715	4.42625	0.0356171	0.137665
Hoxb4	0.49852	7.44547	4.42601	0.035622	0.137665
Pwwp2a	0.530132	7.34792	4.42231	0.0356991	0.137862
Ppp3r1	0.506834	7.41774	4.42155	0.0357148	0.137862
Pdha1	0.407413	7.78424	4.4153	0.0358453	0.138277
Rps3a1	0.136789	12.6216	4.42859	0.0358644	0.138277
Pld3	0.563709	7.22067	4.40441	0.036074	0.138952
Tomm70a	0.384253	7.8665	4.40406	0.0360815	0.138952
4833439L19Rik	0.562576	7.24497	4.40301	0.0361035	0.138955
Mpp5	0.608342	7.12585	4.76834	0.0362715	0.13952
Umps	-0.445506	7.54326	4.39345	0.0363056	0.13957
Map1s	0.567028	7.20467	4.39179	0.0363409	0.139625
Tmbim6	0.290982	8.46996	4.38917	0.0363964	0.139657
Asxl2	0.419336	7.74218	4.38926	0.036401	0.139657
Sipa1	0.448221	7.61847	4.3884	0.036413	0.139657
Mcfd2	0.490572	7.50648	4.38622	0.0364925	0.139881
Evi5	0.568956	7.1833	4.38221	0.0365447	0.14
Aars	0.538188	7.30919	4.38072	0.0365765	0.14004
Gm26699	0.510527	7.37599	4.37538	0.0366908	0.140355
Irf1	0.551523	7.26495	4.37424	0.0367153	0.140355
Creb1	0.481693	7.51623	4.3739	0.0367226	0.140355
Skp1a	0.285337	8.50996	4.37253	0.0367521	0.140386
P2ry14	0.565213	7.25643	4.37337	0.0367884	0.140443
Tm9sf4	0.469741	7.52724	4.36876	0.0368332	0.140496
Cyb5a	0.260052	8.746	4.36822	0.0368449	0.140496
Fbxo3	0.484961	7.48833	4.36134	0.0369932	0.14098
Rhoa	0.255578	8.75773	4.35787	0.0370684	0.141132
Scai	0.564765	7.23344	4.35752	0.0370758	0.141132
Parp3	0.568667	7.18196	4.3544	0.0371435	0.141308
Prc1	0.822366	7.50499	4.40592	0.0371803	0.141367
Pbrm1	0.346236	8.08341	4.34052	0.0374463	0.142296
Atp1a1	0.327633	8.17718	4.33818	0.0374976	0.142409
Zfp950	0.458543	7.59894	4.33484	0.0375969	0.142704
1110004F10Rik	-0.286633	8.4211	4.33242	0.0376243	0.142726
Akap8l	0.494921	7.46133	4.3312	0.037651	0.142745
Cdc26	0.452935	7.55798	4.32968	0.0376845	0.142758
Gfpt1	0.547307	7.28726	4.32908	0.0376977	0.142758
Rps19bp1	-0.432999	7.57536	4.32258	0.0378414	0.14322
Frrs1	0.374317	7.91503	4.31925	0.0379154	0.143373
Slc35b3	0.554064	7.2285	4.31879	0.0379254	0.143373
Nans	-0.465635	7.45226	4.31602	0.037987	0.14349
Mindy2	0.54069	7.30464	4.31544	0.0379998	0.14349
Prkag2	0.526958	7.31071	4.31337	0.0380461	0.143582
Snx3	0.277588	8.55827	4.31188	0.0380793	0.143625
Cd2ap	0.434423	7.65224	4.30831	0.0381589	0.143801
Bbip1	0.437175	7.63619	4.30783	0.0381696	0.143801
Nfe2l2	0.325247	8.18016	4.30633	0.0382031	0.143845
Cdc40	0.382819	7.86283	4.29971	0.0383516	0.144254
Pitpnb	0.40468	7.74359	4.29883	0.0383712	0.144254
Gyg	0.439473	7.6308	4.29856	0.0383773	0.144254
Csf2rb2	0.488659	7.47883	4.29695	0.0384137	0.144308
Itgb3	0.546705	7.27897	4.2947	0.0384641	0.144343
Rrs1	-0.452013	7.48473	4.294	0.0384801	0.144343
Kat5	0.571586	7.16939	4.34147	0.0385096	0.144343
Kif5b	0.292951	8.46612	4.29295	0.0385105	0.144343
Fus	0.249365	9.07819	4.30697	0.0385381	0.144365
Zfp664	0.495231	7.42949	4.28593	0.0386623	0.144748
Tpp2	0.417004	7.7178	4.28352	0.038717	0.14487
Ergic3	0.354332	7.98985	4.2809	0.0387763	0.14501
Cdc42bpa	0.555864	7.22611	4.27754	0.0388529	0.145214
Lbr	0.401046	7.7806	4.27575	0.0388936	0.145284
Kdelc1	0.546425	7.22193	4.27474	0.0389166	0.145286
Nipal3	0.610576	7.1128	4.68976	0.0389383	0.145286
Ntan1	0.387441	7.79802	4.26748	0.0390826	0.145694
Hspa4	0.27888	8.56968	4.26668	0.0391009	0.145694
Fam69b	-0.456746	7.49863	4.26811	0.0391436	0.145694
Rbl2	0.550745	7.33873	4.27786	0.0391553	0.145694
Stag2	0.377339	7.88155	4.26418	0.0391583	0.145694
Zkscan3	0.434442	7.64759	4.26183	0.0392122	0.145786
Lasp1	0.475037	7.48972	4.26118	0.0392272	0.145786
Hoxb5os	0.586304	7.16928	4.4183	0.0392514	0.145794
Jmjd1c	0.403518	8.01829	4.29558	0.0393211	0.145964
Ehmt2	0.502779	7.37889	4.25622	0.0393416	0.145964
Atpif1	-0.182227	10.1937	4.26054	0.0393748	0.146006
Pdcd2	0.471409	7.5001	4.25374	0.0393988	0.146013
Ik	0.330875	8.13163	4.24808	0.0395297	0.146415
Cacfd1	0.561262	7.16879	4.24659	0.0395643	0.146461
Exosc9	0.509357	7.35946	4.24131	0.0396869	0.146833
Arfgef1	0.435786	7.61564	4.23653	0.0397984	0.147163
Tcf25	0.291258	8.41882	4.23408	0.0398557	0.147292
Phactr4	0.540447	7.27263	4.22943	0.0399646	0.147612
Tmed9	0.254913	8.78234	4.22543	0.0400585	0.147876
Slc45a4	0.54248	7.25023	4.22088	0.0401657	0.148188
Snhg20	0.493266	7.40744	4.21961	0.0401956	0.148196
Tigd2	0.461127	7.52933	4.21888	0.0402128	0.148196
Srek1	0.382683	7.83778	4.2171	0.0402549	0.148268
Ndufb10	0.293122	8.37893	4.21462	0.0403135	0.148401
Gcn1l1	0.543175	7.27048	4.21131	0.040392	0.148537
Plekho1	0.372495	7.89164	4.21116	0.0403955	0.148537
Rybp	0.586031	7.13366	4.47056	0.0405158	0.148897
Hdgfl3	0.538754	7.26363	4.20215	0.0406099	0.149159
Lin7c	0.498974	7.38912	4.20103	0.0406365	0.149174
Capns1	0.261393	8.69593	4.19779	0.0407138	0.149375
Tcirg1	0.556694	7.18153	4.19259	0.0408384	0.149707
Cpox	0.555899	7.1907	4.19212	0.0408497	0.149707
Pdrg1	0.334689	8.0594	4.19117	0.0408725	0.149707
Snrpb2	-0.363891	7.84445	4.19005	0.0408994	0.149722
Ptbp3	0.284202	8.49738	4.18844	0.0409382	0.149767
Taf5l	0.586063	7.13093	4.51254	0.040957	0.149767
Eif4g1	0.315045	8.2826	4.18897	0.0410043	0.1498
2310009B15Rik	0.502848	7.37891	4.1854	0.0410114	0.1498
Cat	0.46373	7.51532	4.17764	0.0411989	0.150401
Ppp2r3a	0.554428	7.21401	4.17624	0.0412329	0.150442
Klhl3	0.542492	7.27105	4.16944	0.0413979	0.150961
Il10rb	0.540266	7.25039	4.16769	0.0414405	0.151032
Unc45a	0.600177	7.09809	4.64874	0.0415591	0.151381
Fam96b	0.40366	7.70797	4.16017	0.0416242	0.151457
Hdlbp	0.313004	8.26616	4.15944	0.041642	0.151457
Aldh1l1	0.566478	7.15516	4.20067	0.0416659	0.151457
Pxmp4	-0.523642	7.21493	4.15771	0.0416843	0.151457
Psmc4	-0.35384	7.87325	4.15728	0.0416949	0.151457
Bag1	0.272356	8.57673	4.15631	0.0417188	0.15146
H2-Ke6	0.493843	7.39112	4.15257	0.0418107	0.151611
Hk1	0.385292	7.79999	4.15184	0.0418285	0.151611
Slf2	0.487843	7.40841	4.15181	0.0418293	0.151611
Gga2	0.525801	7.28866	4.15053	0.0418608	0.151642
Rab11b	0.432784	7.62231	4.14596	0.0419734	0.151877
Mtg2	0.561676	7.18161	4.18913	0.0419844	0.151877
Fkbp15	0.53921	7.29371	4.14599	0.0419948	0.151877
Fam162a	-0.326239	8.08819	4.1451	0.042019	0.151881
Matr3	0.294272	8.40872	4.14096	0.0420971	0.15208
Cyfip2	0.425641	7.63939	4.13534	0.0422366	0.152501
Zfp444	0.54552	7.19746	4.12684	0.0424485	0.153182
Ccdc167	-0.510405	7.21011	4.11939	0.0426352	0.15377
Oxld1	0.554884	7.17864	4.11847	0.0426583	0.15377
Itpkb	0.543615	7.24705	4.11717	0.0426909	0.153804
Il2rg	0.421429	7.68151	4.11465	0.0427791	0.153967
Spata5	0.546482	7.21186	4.11351	0.0427829	0.153967
Fam105a	0.50792	7.37569	4.11154	0.0428488	0.15412
Npc2	0.227145	9.08432	4.10655	0.0429586	0.154431
Stt3a	0.469812	7.47359	4.10353	0.0430352	0.154536
Ylpm1	0.446469	7.5695	4.10339	0.0430388	0.154536
Tmcc1	0.536856	7.2475	4.10262	0.0430583	0.154536
Snu13	-0.355007	7.88316	4.10123	0.0430936	0.154579
Gigyf1	0.519513	7.31124	4.09447	0.0432656	0.154984
Ctbp2	0.537324	7.22443	4.09404	0.0432765	0.154984
Agps	0.536619	7.2457	4.09395	0.0432788	0.154984
Cnot8	0.519863	7.31012	4.09309	0.0433006	0.154984
Borcs7	-0.46928	7.38453	4.09217	0.0433241	0.154984
Nqo1	0.549274	7.17482	4.08707	0.0434546	0.155367
Casp6	0.516389	7.31501	4.07723	0.0437075	0.156186
Tbrg1	0.29803	8.32231	4.076	0.043739	0.156214
Bod1	0.503819	7.33726	4.07461	0.043775	0.156258
Ep400	0.390766	7.75708	4.07232	0.0438342	0.156362
Hcfc1	0.429674	7.59427	4.07165	0.0438515	0.156362
Ints4	0.58943	7.11921	4.52188	0.0439151	0.156467
Glyr1	0.436247	7.58012	4.06785	0.0439499	0.156467
Serbp1	-0.166964	10.3747	4.06776	0.0439523	0.156467
Ftsj3	-0.435598	7.51215	4.06543	0.0440127	0.156598
Cep44	0.547102	7.17872	4.06262	0.0440856	0.156734
Rps8	-0.127249	13.2099	4.0816	0.0440995	0.156734
Pop5	-0.406066	7.61568	4.06121	0.0441222	0.156734
Eml2	0.527662	7.25939	4.05925	0.0441732	0.15683
Rsl24d1	0.35866	7.89024	4.05723	0.0442261	0.156934
Ddx18	-0.345493	7.90755	4.05506	0.0442826	0.15705
Creld2	-0.486858	7.30595	4.0469	0.0444964	0.157723
Nemf	0.430004	7.64182	4.04521	0.0445791	0.157931
Elf4	0.509404	7.33019	4.03858	0.0447155	0.158283
Ppdpf	0.33537	8.02299	4.03817	0.0447264	0.158283
Hexa	0.315161	8.20841	4.03527	0.0448029	0.158469
Noc3l	0.508085	7.33557	4.02816	0.0449913	0.15905
Polr2k	-0.470875	7.35457	4.02623	0.0450427	0.159146
Cpped1	0.57657	7.14418	4.29677	0.0450728	0.159148
Tm2d1	0.471562	7.44236	4.02408	0.0451	0.159148
Ift57	0.522918	7.27791	4.02348	0.0451158	0.159148
Abhd8	0.487222	7.39554	4.01913	0.045232	0.159473
Snrpa1	-0.396004	7.96151	4.05712	0.04535	0.15975
Lsm14b	0.56424	7.14349	4.18577	0.0453684	0.15975
Zfp367	0.542136	7.29239	4.02611	0.0453833	0.15975
Ripor2	0.52635	7.25478	4.01091	0.045452	0.159825
Rnf149	0.431468	7.61359	4.01088	0.045453	0.159825
Arhgap17	0.449032	7.52602	4.00879	0.0455091	0.15987
Scap	0.555124	7.16705	4.11289	0.0455143	0.15987
Leprot	0.455593	7.5039	4.00265	0.0456746	0.160347
Gm2a	0.378317	7.99065	4.02481	0.045719	0.160418
Adam10	0.333256	8.11989	4.00106	0.0458512	0.160796
Vps72	0.458759	7.46685	3.9858	0.0461319	0.161683
Srbd1	0.52537	7.25113	3.98437	0.0461708	0.161683
Nf1	0.521509	7.28007	3.98327	0.046201	0.161683
Kri1	0.526683	7.24445	3.98323	0.0462021	0.161683
2410015M20Rik	-0.238875	8.78946	3.97913	0.0463142	0.161989
Tm4sf1	-0.534521	7.58861	4.01594	0.04654	0.162692
Mvp	0.539646	7.21267	3.96914	0.0465885	0.162776
Runx1	0.370199	8.01558	3.98871	0.0466438	0.162883
Clcn3	0.45982	7.48552	3.96364	0.0467405	0.163134
Phpt1	0.475772	7.43683	3.96236	0.046776	0.163165
Pycr2	0.445004	7.5238	3.96114	0.0468098	0.163165
Otud6b	0.515628	7.25723	3.96064	0.0468235	0.163165
Zfp329	0.490815	7.37534	3.9597	0.0468497	0.16317
Smc3	0.297647	8.35268	3.95689	0.0470543	0.163796
Trio	0.587251	7.11103	4.38435	0.0471061	0.163889
Eif3f	0.177746	10.0063	3.94599	0.0472313	0.164177
Sp4	0.592904	7.10933	4.4066	0.0472384	0.164177
Ap2a2	0.519959	7.27045	3.94015	0.047395	0.164509
Jade1	0.498722	7.34828	3.93992	0.0474014	0.164509
Pet100	-0.324012	8.04761	3.93966	0.0474088	0.164509
Lrrfip2	0.428417	7.58455	3.93609	0.0475091	0.16477
Ifitm3	-0.217871	9.68651	3.96721	0.0475775	0.16492
Setx	0.477626	7.42917	3.92559	0.0478055	0.165624
Cirbp	0.384116	7.79481	3.92388	0.047854	0.165682
Rabep2	0.530079	7.21147	3.92322	0.0478727	0.165682
Atp1b3	0.384356	7.80777	3.92668	0.0479392	0.165753
Agtrap	0.483358	7.38838	3.92073	0.0479434	0.165753
Tpd52l2	0.388432	7.72055	3.91626	0.0480705	0.166022
Ms4a6d	-0.49228	7.56833	3.95647	0.0480717	0.166022
Hsp90ab1	-0.154192	12.1163	3.95303	0.0482245	0.166378
Faim	0.461199	7.45047	3.91037	0.0482387	0.166378
Tsnax	0.467796	7.46222	3.90997	0.0482503	0.166378
Etv3	0.538552	7.19109	3.90615	0.0483597	0.166668
Xpot	0.518139	7.28528	3.90454	0.0484058	0.166705
Ralgapa1	0.502722	7.31514	3.90401	0.048421	0.166705
Trp53i11	0.441045	7.54031	3.90201	0.0484784	0.166815
Tyw1	0.574065	7.13115	4.26998	0.0485521	0.166982
Ssh1	0.562632	7.13373	4.13427	0.0486812	0.167338
Ctla2b	0.565012	7.1323	4.11796	0.0487458	0.167473
2900097C17Rik	0.559743	7.13013	4.10091	0.0488106	0.167608
Psmb7	0.354167	7.88064	3.87997	0.0491165	0.168571
Calu	0.455206	7.48807	3.87868	0.0491541	0.168595
Tug1	0.504631	7.29701	3.87798	0.0491746	0.168595
Zfand6	0.31431	8.1655	3.87495	0.049263	0.16879
Cd1d1	0.529862	7.2223	3.87428	0.0492826	0.16879
S100pbp	0.548679	7.15628	3.92742	0.0493431	0.168855
Btrc	0.552937	7.15403	4.07637	0.0494056	0.168855
Eif3a	0.221951	9.13954	3.86961	0.0494195	0.168855
Letm1	0.491758	7.34632	3.86932	0.0494279	0.168855
Msh6	0.457075	7.49049	3.86937	0.0494296	0.168855
Ap3m1	0.54173	7.15353	3.9116	0.0494681	0.168899
Herc1	0.402985	7.69371	3.86459	0.0495669	0.169035
Ctdspl2	0.418478	7.62583	3.86377	0.0495909	0.169035
Tmem59	0.243082	8.78518	3.86339	0.0496022	0.169035
Cox6b1	-0.184585	9.75107	3.86239	0.0496317	0.169035
Chid1	0.532849	7.17395	3.86517	0.0496362	0.169035
Pla2g12a	-0.467395	7.32368	3.85911	0.0497283	0.169206
Mrps30	0.474296	7.3858	3.85879	0.0497378	0.169206
Eif3k	-0.19554	9.47953	3.85541	0.0498379	0.169459
Riok3	0.432452	7.5631	3.85136	0.0499578	0.169653
Gripap1	0.452724	7.48013	3.85122	0.0499621	0.169653
Trim26	0.533288	7.20117	3.85088	0.0499721	0.169653
4833420G17Rik	0.396719	7.69189	3.84872	0.0500363	0.169764
Hltf	0.487011	7.37185	3.84805	0.0500562	0.169764
Ampd2	0.505887	7.28783	3.84109	0.0502636	0.17036
Hnrnpk	0.210831	9.26981	3.84042	0.0502837	0.17036
Cnp	0.527836	7.21087	3.83727	0.0503779	0.170591
Tsfm	0.466338	7.41703	3.83476	0.050453	0.170758
Dcaf1	0.52209	7.23828	3.83292	0.0505081	0.170857
Rps6kb1	0.454396	7.47496	3.83019	0.0505902	0.171047
Tmem158	0.536163	7.19988	3.8296	0.050625	0.171077
Mettl14	0.578477	7.09474	4.28741	0.0507582	0.171439
Mak16	0.38606	7.71532	3.82364	0.0507877	0.171451
AI467606	0.512853	7.27681	3.81884	0.0509328	0.171755
Pdia4	0.433774	7.54606	3.8184	0.0509462	0.171755
Zfp131	0.48423	7.36513	3.81807	0.050956	0.171755
Wsb1	0.388565	7.73781	3.815	0.0510491	0.171981
Ndufb7	-0.252483	8.76841	3.82672	0.0511214	0.172136
0610010K14Rik	0.503193	7.27739	3.80738	0.0512812	0.172587
Pno1	0.472504	7.39637	3.80384	0.0513894	0.172862
Edem2	0.41636	7.59838	3.79988	0.0515106	0.173182
Nomo1	0.497411	7.32926	3.79771	0.0515772	0.173317
Atp8a1	0.515859	7.26886	3.79623	0.0516225	0.173381
Phip	0.351261	7.95242	3.79265	0.0518817	0.174163
Flt3	0.519994	7.26019	3.78674	0.0519149	0.174186
Mpp6	0.270084	8.48788	3.78497	0.0519698	0.174281
Uqcrc1	-0.325071	7.97666	3.77559	0.0522609	0.175168
Zfp148	0.374822	7.7824	3.77262	0.0523532	0.175303
Glrx	0.448735	7.49147	3.77247	0.052358	0.175303
Scly	0.522991	7.19819	3.77138	0.052392	0.175303
Pde4b	0.506675	7.30116	3.77089	0.0524074	0.175303
Ablim1	0.403972	7.6802	3.76827	0.0524891	0.175441
Ccdc112	0.469691	7.40963	3.76786	0.0525019	0.175441
Gsk3a	0.470605	7.3996	3.76582	0.0525658	0.175566
Acot2	0.521613	7.2576	3.7649	0.0525947	0.175573
Dglucy	0.561322	7.1197	4.02996	0.0526995	0.175834
Ubl3	0.456278	7.45213	3.75831	0.0528017	0.175957
Cct4	0.225783	8.93375	3.75815	0.0528067	0.175957
Gdi2	0.255267	8.58471	3.75783	0.0528165	0.175957
Zbtb7a	0.338594	7.97848	3.75585	0.052879	0.175982
Rere	0.487716	7.36918	3.75431	0.0529296	0.175982
Gpalpp1	0.496367	7.31696	3.7541	0.0529343	0.175982
Chpt1	0.504679	7.28637	3.7524	0.0529878	0.175982
Fam76b	0.463513	7.42331	3.75166	0.0530112	0.175982
Mapkap1	0.410292	7.61445	3.75002	0.0530632	0.175982
Aldh2	0.187196	9.68471	3.74986	0.0530683	0.175982
Socs4	0.485647	7.33514	3.7496	0.0530765	0.175982
Lsm7	-0.403425	7.56846	3.74958	0.053077	0.175982
Klf13	0.367198	7.83622	3.75005	0.0530946	0.175982
Psmc3ip	-0.516531	7.2916	3.77186	0.0531317	0.175982
Kti12	0.486464	7.32001	3.74746	0.0531443	0.175982
Bcl9l	0.483504	7.372	3.74657	0.0531723	0.175987
Ercc5	0.538147	7.20261	3.74846	0.0532079	0.176016
Gtf3c1	0.490682	7.34829	3.74371	0.0532633	0.176111
Palld	0.520642	7.24354	3.74315	0.0532983	0.176135
Ppip5k2	0.502864	7.28702	3.74179	0.0533242	0.176135
Dyrk1a	0.51211	7.25574	3.7392	0.0534066	0.176319
Sqor	0.527651	7.16629	3.73115	0.0537075	0.177224
D5Ertd579e	0.553671	7.14	3.98387	0.0538384	0.177496
[truncated: 4,594 more rows]

## Sheet: T4 - DEx of RUX vs DMSO LT-HSCs
	logFC	logCPM	F	PValue	FDR
Gm42418	1.35778	12.3924	220.231	1.23529e-36	7.89846e-33
AY036118	1.03468	10.1033	120.754	5.60176e-27	1.79088e-23
Kit	1.53414	8.69282	116.871	2.50082e-25	5.33008e-22
Rgs2	2.32992	8.56719	132.704	3.82784e-25	6.11881e-22
Smad7	1.72196	8.31101	102.992	1.19473e-22	1.52782e-19
Akr1c13	-2.96086	8.34787	106.557	3.33181e-21	3.5506e-18
Rock2	1.05587	9.1798	83.0473	1.68682e-19	1.47573e-16
Skil	1.74007	8.26789	90.8092	1.8464e-19	1.47573e-16
Hlf	1.33303	9.91445	93.0143	4.75851e-19	3.38066e-16
Clec1a	1.9471	7.74178	80.7512	8.91589e-19	5.70082e-16
Lyst	1.501	8.1459	72.4512	3.02837e-17	1.62615e-14
Crebrf	1.4448	8.27412	73.7035	3.20502e-17	1.62615e-14
Pmepa1	2.08085	8.07396	81.844	3.30622e-17	1.62615e-14
Zfp608	1.33203	8.76795	78.6844	7.36641e-17	3.36435e-14
Gcnt2	1.25317	8.46069	67.938	2.79002e-16	1.18929e-13
Arhgap6	1.56809	8.04204	67.2522	6.0553e-16	2.41985e-13
Cux1	0.849324	9.6317	63.7133	2.3536e-15	8.8523e-13
Pbx1	1.24748	8.39537	63.3191	2.72514e-15	9.68029e-13
Hacd4	1.3163	8.34571	63.41	6.283e-15	2.11439e-12
Txnip	1.19362	9.79727	64.5206	3.19331e-14	1.0209e-11
Vldlr	1.6616	8.23789	64.1522	3.70831e-14	1.12909e-11
Zbtb20	1.12241	9.15853	62.1406	8.44855e-14	2.45546e-11
Slc40a1	1.6019	7.70765	55.5663	1.50118e-13	4.17327e-11
Rps6	0.699745	10.0656	55.0279	1.65848e-13	4.41847e-11
Chd9	1.06393	8.56189	54.6183	2.03295e-13	5.19947e-11
Ndnf	1.9398	8.08591	59.8572	2.16973e-13	5.33588e-11
Mecom	0.838686	9.22236	52.3716	6.24129e-13	1.47803e-10
Akap13	0.832148	9.2286	52.2513	6.60096e-13	1.50738e-10
Tpt1	0.414528	12.2492	51.1666	1.13318e-12	2.49846e-10
Pik3r1	1.05304	8.55248	51.0984	1.17233e-12	2.49862e-10
Eif4a2	0.993319	8.62843	50.9569	1.25802e-12	2.59478e-10
St8sia4	1.45509	8.34402	55.2135	1.50635e-12	3.00987e-10
Asph	1.31643	8.02772	49.8991	2.13201e-12	4.13093e-10
Tbxas1	1.16752	8.28412	49.2845	3.47707e-12	6.53894e-10
Smap2	0.968555	8.66852	48.4465	4.79194e-12	8.75419e-10
Ell2	1.42847	7.79428	47.3418	7.64595e-12	1.35801e-09
Luc7l2	0.753651	9.38641	46.8497	9.77915e-12	1.66851e-09
Sgms1	1.33715	7.9447	46.8219	9.91605e-12	1.66851e-09
Serinc3	0.753065	9.37221	46.0175	1.48296e-11	2.43129e-09
Rps27l	-0.749074	9.85311	45.8747	1.63576e-11	2.61476e-09
Lars2	1.16886	8.12564	45.4862	1.93481e-11	3.01737e-09
Enah	-1.64365	7.77497	44.5996	3.01648e-11	4.59224e-09
Kmt2a	0.817823	8.98046	43.5067	5.41161e-11	8.04693e-09
Specc1	1.1767	8.10397	42.9654	6.8455e-11	9.94776e-09
Jmjd1c	0.931207	8.59445	42.5372	8.48672e-11	1.19966e-08
Fchsd2	0.908562	8.70006	42.7804	8.63063e-11	1.19966e-08
Lax1	1.39296	7.76106	42.4215	8.99446e-11	1.22363e-08
Rps6ka5	1.25687	7.93317	42.2255	9.92465e-11	1.32205e-08
Rps12	-0.38816	13.0777	43.9082	1.03139e-10	1.34586e-08
Pik3ip1	1.2609	8.316	44.6539	1.30252e-10	1.66566e-08
Ern1	1.32173	7.86787	41.5443	1.50333e-10	1.8283e-08
Rps2	-0.559549	12.2558	44.4673	1.50934e-10	1.8283e-08
Irf2	0.827401	8.85746	41.3829	1.51548e-10	1.8283e-08
Pcm1	0.887824	8.69332	41.3974	1.59775e-10	1.89186e-08
Atp2b4	0.999594	8.41632	41.2547	1.66645e-10	1.93733e-08
Rgs18	0.952288	8.77177	42.8333	2.13954e-10	2.44289e-08
Npm1	-0.506215	11.5955	42.973	2.37128e-10	2.66e-08
Mef2c	0.737471	9.22273	40.3478	2.55028e-10	2.81147e-08
Rictor	1.08734	8.16182	40.008	3.02588e-10	3.27923e-08
Adgrl4	1.14747	8.53015	42.3082	3.88637e-10	4.14158e-08
Evi5	1.30439	7.82346	39.4647	3.97753e-10	4.16924e-08
Rsrp1	0.665507	9.54084	39.2807	4.36368e-10	4.49302e-08
Mef2a	1.01635	8.30812	39.2521	4.42697e-10	4.49302e-08
Insr	1.30645	7.78057	39.0775	4.83395e-10	4.82942e-08
Itsn1	1.27565	8.10409	40.9369	5.48926e-10	5.39975e-08
Ash1l	0.824492	8.76506	38.4101	6.76615e-10	6.43695e-08
Chad	1.39223	7.71593	38.8926	6.7907e-10	6.43695e-08
Ahnak	1.43773	8.12503	41.0299	6.84568e-10	6.43695e-08
Aff4	0.998012	8.3182	38.2224	7.43774e-10	6.8923e-08
Neurl3	0.991858	8.73312	40.4535	8.36411e-10	7.64002e-08
Sptbn1	0.736657	9.09408	37.9057	8.72556e-10	7.85792e-08
Gsn	1.28387	7.80156	37.7012	9.67347e-10	8.59058e-08
Ly6a	1.0472	9.07173	39.6205	1.27975e-09	1.12092e-07
Man1a	1.01494	8.3292	37.5809	1.37551e-09	1.18852e-07
Ifitm3	-0.711198	9.67475	37.3339	1.54372e-09	1.31607e-07
Sesn3	1.21009	7.9138	36.7229	1.58497e-09	1.33346e-07
Syne1	1.16455	7.96725	36.64	1.65267e-09	1.36907e-07
Bmpr2	1.05164	8.1709	36.6192	1.67011e-09	1.36907e-07
Trim34a	1.28574	7.76482	36.5735	1.70918e-09	1.38335e-07
Pabpc1	0.47462	10.6923	36.538	1.74004e-09	1.39073e-07
Mga	0.861416	8.57915	36.3834	1.88136e-09	1.48511e-07
mt-Co1	0.649725	10.1217	38.2633	1.91643e-09	1.49435e-07
Akap9	0.745249	8.99381	36.1472	2.11982e-09	1.63303e-07
Il6ra	1.38072	7.69335	38.6814	2.25854e-09	1.71918e-07
Plcg2	0.979084	8.27489	35.793	2.53538e-09	1.9072e-07
Zcchc11	0.796458	8.7596	35.7161	2.6358e-09	1.95969e-07
Klhl24	1.0433	8.47005	37.6196	2.75632e-09	2.02574e-07
Stxbp5	0.996698	8.24124	35.1821	3.45284e-09	2.50328e-07
Muc13	-1.57487	7.70514	38.306	3.4844e-09	2.50328e-07
Picalm	1.00122	8.20563	35.1368	3.53298e-09	2.50999e-07
Cd44	0.992586	8.24219	35.0899	3.61768e-09	2.54191e-07
Utrn	0.78815	8.76896	35.0092	3.76845e-09	2.61908e-07
Ezh1	1.16675	7.93892	34.9406	3.90164e-09	2.68248e-07
Calcrl	1.0461	8.11377	34.8454	4.09414e-09	2.78489e-07
Ptprc	0.777582	8.87611	35.1785	4.20014e-09	2.82692e-07
Itga4	0.837583	8.59335	34.6362	4.65156e-09	3.09813e-07
Tnks2	0.951175	8.29524	34.4306	5.05067e-09	3.32927e-07
Eif5a	-0.803551	9.86923	36.4915	5.18823e-09	3.38506e-07
Gpbp1l1	1.03491	8.11735	34.3037	5.38559e-09	3.47833e-07
Phf20l1	0.848718	8.95873	36.1547	5.59988e-09	3.58056e-07
Clk1	0.830188	8.61004	34.0634	6.08248e-09	3.82127e-07
Serpina3g	-1.26393	8.62215	36.1375	6.09586e-09	3.82127e-07
Eef2k	0.967235	8.25321	33.675	7.40535e-09	4.59707e-07
S1pr1	1.24843	7.76854	33.57	7.80984e-09	4.80155e-07
Rpl8	-0.361435	12.0367	33.481	8.17011e-09	4.97521e-07
Tox	1.19992	7.81991	33.2141	9.35369e-09	5.64222e-07
Laptm5	0.619949	9.45783	32.8416	1.12987e-08	6.58593e-07
Plxnc1	0.994821	8.37065	34.0715	1.13226e-08	6.58593e-07
Fcho2	0.899052	8.35686	32.8333	1.13462e-08	6.58593e-07
Krtcap2	-0.686842	9.48961	32.8325	1.13507e-08	6.58593e-07
Rora	1.24861	7.71589	32.8183	1.14332e-08	6.58593e-07
Myo10	1.04851	8.07172	32.8465	1.19347e-08	6.81341e-07
Emilin2	-1.5374	7.65392	37.731	1.3517e-08	7.64846e-07
Nfix	0.852129	8.48401	32.35	1.4499e-08	8.13218e-07
Ddx5	0.503057	10.2439	32.0745	1.66758e-08	9.27176e-07
Bcl11a	0.791648	8.65436	31.8437	1.87491e-08	1.03346e-06
Mycbp2	0.672716	9.12524	31.7415	1.97483e-08	1.07923e-06
Ctsh	1.24261	7.71497	32.3621	2.32234e-08	1.2584e-06
Med13l	0.92169	8.29696	31.3667	2.38901e-08	1.28364e-06
Lpar6	0.935178	8.71912	33.0337	2.48772e-08	1.32554e-06
Strn	1.19135	7.74529	31.8136	2.62682e-08	1.38507e-06
Rps18	-0.310916	12.9148	31.1681	2.64276e-08	1.38507e-06
Myadm	1.24008	7.70342	32.652	2.94889e-08	1.53294e-06
Pan3	0.911833	8.28646	30.9144	3.00656e-08	1.55032e-06
Camk2d	1.01327	8.06057	30.6082	3.51315e-08	1.79705e-06
Nupr1	-1.51558	8.5113	32.1615	3.7203e-08	1.87672e-06
Atp2a3	1.07924	7.93478	30.4917	3.7276e-08	1.87672e-06
Znrf1	0.921887	8.24656	30.3969	3.91177e-08	1.94303e-06
Nfat5	0.797049	8.66774	30.8536	3.92009e-08	1.94303e-06
Ktn1	0.700188	8.90674	30.2896	4.1313e-08	2.03197e-06
Hspe1	-0.606329	9.78672	30.1247	4.49302e-08	2.19301e-06
mt-Nd6	1.26432	8.15703	31.6397	4.72747e-08	2.28996e-06
Irak3	1.09253	7.89502	29.802	5.29524e-08	2.5457e-06
Trip11	0.88423	8.29817	29.7708	5.38029e-08	2.56728e-06
Setd2	0.837832	8.45885	29.7244	5.50881e-08	2.60913e-06
Prkd3	1.09168	7.8938	29.7022	5.57134e-08	2.61935e-06
Igf1r	0.833797	8.44442	29.5881	5.90483e-08	2.75587e-06
Rpl12	-0.33047	12.3001	29.407	6.48927e-08	3.00669e-06
Itm2b	0.48752	10.2027	29.3699	6.59904e-08	3.03556e-06
Elmo1	0.733535	8.72578	29.3352	6.71693e-08	3.06772e-06
Cox5a	-0.70194	9.20287	29.3078	6.81116e-08	3.08869e-06
Lmo2	0.619518	9.37924	29.4138	6.97232e-08	3.13951e-06
Phactr2	0.843302	8.40102	29.235	7.06866e-08	3.16063e-06
Arid1b	0.927437	8.19831	29.2081	7.16639e-08	3.18207e-06
Pcgf5	0.850557	8.36092	29.1742	7.29131e-08	3.21522e-06
Crlf3	0.754322	8.64435	29.1227	7.48529e-08	3.27815e-06
Gprasp1	1.10576	7.85931	29.0921	7.60298e-08	3.30704e-06
Cdk19	0.971085	8.08152	29.0557	7.74518e-08	3.34613e-06
Zcchc6	0.767765	8.57097	28.8539	8.58452e-08	3.66978e-06
Uqcrq	-0.720198	9.12683	28.8483	8.60911e-08	3.66978e-06
Ptk2b	0.853973	8.34027	28.7533	9.03667e-08	3.81306e-06
Itch	0.936033	8.17044	28.7472	9.06451e-08	3.81306e-06
Smarca2	0.707559	8.79584	28.3826	1.09203e-07	4.56367e-06
Bod1l	0.675448	8.92443	28.3626	1.10299e-07	4.57955e-06
Mllt3	0.853601	8.46974	28.8341	1.1473e-07	4.71106e-06
Gclm	0.641219	9.12131	28.2818	1.1494e-07	4.71106e-06
Cspp1	0.932994	8.15103	28.2605	1.16197e-07	4.73224e-06
Fmnl3	1.11896	7.77746	28.0672	1.28246e-07	5.18992e-06
Tmx4	0.876054	8.30066	28.047	1.29573e-07	5.20872e-06
Upf2	0.894973	8.23289	28.0355	1.3034e-07	5.20872e-06
Gatad2b	0.86286	8.28714	27.9004	1.3965e-07	5.5461e-06
Ddah2	1.14876	7.72626	27.8016	1.46872e-07	5.79692e-06
Rps26	-0.367802	11.8907	28.3889	1.49637e-07	5.86982e-06
Prkcd	1.10931	7.77614	27.6946	1.55121e-07	6.04784e-06
Ctnnb1	0.734518	8.63293	27.6597	1.57912e-07	6.11933e-06
Clip1	0.883064	8.25903	27.6281	1.60481e-07	6.15652e-06
Rb1cc1	0.753448	8.64064	27.8438	1.60797e-07	6.15652e-06
Sos2	1.08214	7.84094	27.6001	1.62798e-07	6.19602e-06
Tns1	1.12287	7.76448	27.6897	1.65382e-07	6.25713e-06
Mpl	1.10398	7.81009	27.359	1.84139e-07	6.92578e-06
Mprip	0.825699	8.35265	27.3453	1.85434e-07	6.93371e-06
Rabgap1	0.93099	8.10466	27.3234	1.87525e-07	6.94542e-06
Vps39	1.09162	7.80801	27.3193	1.8792e-07	6.94542e-06
Gm20342	1.10071	7.79369	27.032	2.17647e-07	7.99791e-06
Etnk1	0.796296	8.45477	26.9876	2.22644e-07	8.13477e-06
Stag2	0.700958	8.71651	26.7638	2.49649e-07	9.06962e-06
Zmynd11	0.818171	8.35713	26.684	2.60053e-07	9.39424e-06
Plcb2	0.930692	8.09293	26.6638	2.62754e-07	9.43847e-06
Pqlc3	1.04098	7.92248	26.8302	2.65736e-07	9.49226e-06
Nr3c1	0.889742	8.1943	26.6231	2.68285e-07	9.53009e-06
Spop	0.769904	8.50682	26.5532	2.78052e-07	9.77234e-06
Pde4d	1.09764	7.77716	26.5524	2.78162e-07	9.77234e-06
Ikzf1	0.862448	8.23992	26.4602	2.9161e-07	1.01888e-05
Cish	-1.16744	8.05249	26.9979	3.29244e-07	1.14412e-05
Arid4a	0.803699	8.53188	26.6711	3.35509e-07	1.15959e-05
Mettl7a1	0.983272	7.9964	26.1484	3.42071e-07	1.17339e-05
Wbp2	0.967806	8.01846	26.1421	3.4317e-07	1.17339e-05
Nfatc2	1.14138	7.68961	27.6323	3.59577e-07	1.22294e-05
Snrnp70	0.594042	9.23652	26.0297	3.63504e-07	1.22976e-05
Macf1	0.689088	8.82306	26.2539	3.65722e-07	1.23075e-05
Sp4	1.19916	7.67314	29.8756	4.02707e-07	1.34484e-05
Msi2	0.694418	8.95034	26.512	4.03832e-07	1.34484e-05
Sec61b	-0.573217	9.66273	25.7957	4.098e-07	1.35102e-05
Arfgef1	0.844569	8.23183	25.7952	4.09912e-07	1.35102e-05
Itgav	1.13859	7.71644	27.7729	4.26345e-07	1.39798e-05
Heca	1.0191	7.88994	25.6995	4.30523e-07	1.40447e-05
Prkacb	0.8007	8.36892	25.6223	4.47899e-07	1.45374e-05
Nceh1	0.973989	8.0544	25.8229	4.61454e-07	1.49017e-05
Iqgap2	0.77182	8.64372	26.2685	4.64236e-07	1.49162e-05
Slc43a2	1.0862	7.74991	25.5322	4.69052e-07	1.49956e-05
Pcmtd1	0.895024	8.13076	25.3981	5.02436e-07	1.5983e-05
9930021J03Rik	0.975389	7.96725	25.3837	5.06172e-07	1.60221e-05
Kdm6a	0.862593	8.17919	25.3652	5.10995e-07	1.60513e-05
Pou2f2	0.943993	8.08818	25.637	5.13022e-07	1.60513e-05
Fbxl20	1.00556	7.88909	25.3514	5.14626e-07	1.60513e-05
Ifitm1	-0.834322	10.5133	26.3816	5.45191e-07	1.69221e-05
Golga4	0.760923	8.47277	25.2221	5.49903e-07	1.69859e-05
Art4	0.994946	7.99006	25.3957	5.94239e-07	1.82671e-05
Lncpint	1.07781	7.75485	25.3752	6.20421e-07	1.89807e-05
Sh3kbp1	1.05084	7.78782	24.9461	6.33539e-07	1.92885e-05
Klhl6	0.824502	8.29432	24.937	6.36514e-07	1.92885e-05
Per3	1.16402	7.66059	27.9714	6.74535e-07	2.03442e-05
Vps13b	0.911866	8.06927	24.7826	6.88992e-07	2.06827e-05
Etv6	0.72822	8.55307	24.7517	7.07717e-07	2.11455e-05
Ssr4	-0.571308	9.58209	24.7091	7.15508e-07	2.12789e-05
AW112010	1.05855	7.76625	24.6879	7.23323e-07	2.14117e-05
Slc12a6	1.00157	7.88572	24.6242	7.47373e-07	2.19202e-05
Sat1	0.972197	7.98963	24.8084	7.4986e-07	2.19202e-05
Gng5	0.645432	8.83803	24.6153	7.50784e-07	2.19202e-05
Epc2	0.920333	8.03558	24.5085	7.93138e-07	2.30515e-05
Gosr1	1.07657	7.73508	25.0432	8.16542e-07	2.36243e-05
Nrgn	0.863081	8.63731	25.4934	8.27834e-07	2.38431e-05
Rilpl1	1.02801	7.82624	24.4185	8.37216e-07	2.40052e-05
Rb1	0.99263	7.88297	24.308	8.79147e-07	2.50949e-05
Brip1	1.1153	7.69583	24.5448	9.02722e-07	2.56533e-05
Dusp6	1.05447	7.78817	24.2348	9.32752e-07	2.62865e-05
Smarcc2	0.8422	8.20994	24.1918	9.33225e-07	2.62865e-05
Nipbl	0.629724	8.90064	24.1402	9.58331e-07	2.68753e-05
Ttc3	0.674082	8.72087	24.1207	9.67963e-07	2.70269e-05
Erbin	0.728547	8.55243	24.2773	9.93419e-07	2.76171e-05
Fryl	0.971149	7.88759	24.0143	1.02236e-06	2.82985e-05
Cdkn1b	0.820951	8.25358	23.9232	1.07142e-06	2.95229e-05
Mthfd2	-1.22432	8.08968	24.9232	1.07583e-06	2.95229e-05
Adgrg1	0.576369	9.21385	23.8787	1.09619e-06	2.99532e-05
Socs2	-1.1492	8.65404	24.8905	1.1024e-06	2.99695e-05
Arhgap18	0.8684	8.14608	23.8611	1.10616e-06	2.99695e-05
Arid4b	0.725405	8.5098	23.7206	1.18904e-06	3.20789e-05
Zfand5	0.646603	8.83562	23.695	1.20483e-06	3.23683e-05
Nfe2l2	0.808617	8.40923	24.1113	1.21964e-06	3.26173e-05
Ogt	0.634851	8.86581	23.6665	1.2243e-06	3.26173e-05
Pcmtd2	0.883068	8.12685	23.8038	1.24382e-06	3.29999e-05
Gstm1	0.92446	8.00232	23.5955	1.26809e-06	3.35048e-05
Vps54	1.03539	7.73604	23.4661	1.35533e-06	3.55284e-05
Lsp1	0.772252	8.57033	24.1016	1.35579e-06	3.55284e-05
Scai	0.963261	7.91583	23.4418	1.37243e-06	3.58177e-05
Eif4ebp1	-0.81491	8.70161	24.0417	1.38129e-06	3.59022e-05
Zmym5	0.892671	8.0464	23.3939	1.40667e-06	3.64139e-05
Pear1	0.924428	7.98528	23.3171	1.4634e-06	3.77298e-05
Rps27	0.315658	11.5379	23.247	1.51717e-06	3.8959e-05
Phc3	0.948833	7.90674	23.1863	1.56531e-06	4.00344e-05
Phip	0.68885	8.59469	23.1333	1.62915e-06	4.14459e-05
Btf3	0.664338	8.65167	23.1035	1.63346e-06	4.14459e-05
Plag1	1.01544	7.76622	23.059	1.67134e-06	4.22393e-05
Dennd1b	0.942808	7.908	22.9215	1.794e-06	4.51608e-05
Col4a2	0.795442	8.28721	22.9296	1.81162e-06	4.52569e-05
Rcsd1	0.896627	8.02032	22.9021	1.81198e-06	4.52569e-05
Aplp2	0.72704	8.449	22.8757	1.83683e-06	4.56992e-05
Rassf5	0.961394	7.89473	22.8245	1.88597e-06	4.67399e-05
Ep300	0.786482	8.27785	22.7941	1.91566e-06	4.72924e-05
Rassf2	0.941089	7.91843	22.7814	1.92827e-06	4.74207e-05
Pde3b	0.9828	7.83055	22.7481	1.96165e-06	4.80566e-05
Tra2a	0.655111	8.69599	22.6238	2.09144e-06	5.10407e-05
Zfp950	0.826283	8.16849	22.5857	2.13289e-06	5.18544e-05
Numa1	0.653284	8.72421	22.6127	2.17059e-06	5.25711e-05
1700020I14Rik	0.636998	8.73696	22.537	2.18708e-06	5.27704e-05
Trpc6	0.981878	7.86609	22.5791	2.23041e-06	5.36137e-05
Foxp1	0.631571	8.86585	22.5368	2.25472e-06	5.3995e-05
Zfp110	1.06073	7.7166	23.9643	2.2756e-06	5.42918e-05
Fam208b	0.852745	8.08167	22.3977	2.35003e-06	5.5859e-05
Ttc14	0.627097	8.78606	22.3674	2.38698e-06	5.65273e-05
Stk26	0.774778	8.29019	22.3597	2.39654e-06	5.65443e-05
Ramp1	0.884199	8.47447	23.2065	2.45053e-06	5.76054e-05
Vezf1	0.716482	8.4868	22.265	2.51645e-06	5.89383e-05
Ccdc82	0.887615	8.01569	22.2519	2.53351e-06	5.91214e-05
Mgea5	0.821291	8.17233	22.2231	2.57147e-06	5.97891e-05
AW554918	1.01143	7.74423	22.1792	2.63039e-06	6.07507e-05
Mier1	0.653659	8.66646	22.1777	2.63233e-06	6.07507e-05
Rexo2	-0.6777	8.80412	22.1711	2.64134e-06	6.07507e-05
Slc25a30	1.10191	7.67325	25.2421	2.70072e-06	6.18255e-05
Pygl	0.871825	8.04028	22.1232	2.70741e-06	6.18255e-05
Zbtb4	1.03031	7.72403	22.4419	2.7851e-06	6.33734e-05
Klf10	1.1093	7.66826	24.8913	2.80682e-06	6.36411e-05
Lnpep	0.736012	8.3724	21.9551	2.95281e-06	6.67147e-05
Nrk	1.07181	7.69381	23.4547	2.99285e-06	6.7291e-05
Atp2b1	0.755507	8.32211	21.9248	2.99936e-06	6.7291e-05
Mindy2	0.973824	7.83012	21.8896	3.05437e-06	6.82854e-05
Ncor1	0.536818	9.27495	21.8819	3.06644e-06	6.83164e-05
Myct1	0.725863	8.71136	22.5653	3.1426e-06	6.97702e-05
Kat6a	0.767986	8.26944	21.8204	3.16535e-06	7.0032e-05
Rpl22l1	-0.461208	10.5238	22.3667	3.31629e-06	7.31185e-05
Ube4a	0.988509	7.80851	21.7054	3.35911e-06	7.37463e-05
Cerk	0.897116	8.0315	21.8792	3.36783e-06	7.37463e-05
Tmbim6	0.686367	8.51538	21.6482	3.45985e-06	7.54224e-05
Ubb	0.509784	9.4862	21.6461	3.46797e-06	7.54224e-05
Kdm3b	0.864083	8.05747	21.606	3.53595e-06	7.66403e-05
Jund	-0.861969	8.263	21.6459	3.58207e-06	7.73776e-05
Gabarapl1	0.662067	8.60752	21.5688	3.60466e-06	7.76033e-05
Dnph1	-1.11061	7.84105	21.499	3.73706e-06	8.01837e-05
Jak1	0.566565	9.05404	21.4545	3.82388e-06	8.17721e-05
Net1	1.01294	8.24516	22.2225	3.93604e-06	8.38901e-05
Osbpl8	0.735535	8.35483	21.3696	3.99542e-06	8.48728e-05
Spopl	0.915811	7.91098	21.3125	4.11505e-06	8.71246e-05
Exoc3	0.669096	8.54558	21.2515	4.24684e-06	8.96181e-05
Ccng2	1.05297	7.69885	23.1075	4.29896e-06	9.04196e-05
Arl4c	1.02779	7.71021	21.3343	4.36536e-06	9.15151e-05
Tbcel	0.963438	7.78368	21.1782	4.41093e-06	9.21682e-05
Nfic	0.729087	8.37516	21.1246	4.535e-06	9.44521e-05
Fnbp1	0.668748	8.56141	21.0978	4.59824e-06	9.49799e-05
Stim1	0.797134	8.19293	21.0958	4.60294e-06	9.49799e-05
Pcf11	0.815574	8.11871	21.095	4.60491e-06	9.49799e-05
Paqr7	0.989505	7.74148	21.0723	4.65923e-06	9.57913e-05
Dcun1d1	0.683106	8.49329	21.0339	4.75277e-06	9.74014e-05
Ankrd13a	0.670951	8.54677	21.0006	4.83515e-06	9.8773e-05
Ets1	0.976965	7.73337	20.9785	4.89089e-06	9.95935e-05
Ccnl1	0.707669	8.40913	20.8835	5.13722e-06	0.000104025
Zfp65	0.948176	7.80328	20.8821	5.14104e-06	0.000104025
Ercc5	0.971738	7.77606	20.8664	5.20964e-06	0.00010508
Avl9	0.868439	7.97433	20.7305	5.56059e-06	0.000111806
Dab2ip	0.888381	7.9483	20.721	5.58801e-06	0.000112006
Hint1	-0.476057	9.9988	20.6491	5.79975e-06	0.000115886
Sbno1	0.698642	8.42037	20.6428	5.81866e-06	0.000115902
Myo9b	0.945313	7.80975	20.6096	5.91961e-06	0.000117547
Usp8	0.752746	8.26296	20.5985	5.95379e-06	0.000117859
Rnasel	0.844676	8.0501	20.5102	6.23237e-06	0.000122993
Meis1	0.598557	8.81683	20.4992	6.26796e-06	0.000123315
Tgfbr2	0.924928	7.86091	20.4122	6.55656e-06	0.000128597
Runx2	0.893579	7.9214	20.4028	6.58864e-06	0.000128831
Mrpl57	-0.780662	8.40969	20.3842	6.65245e-06	0.000129413
Dnajc5	0.802667	8.11297	20.3823	6.65887e-06	0.000129413
Lysmd3	0.969743	7.74734	20.3408	6.80381e-06	0.000131585
Smpdl3a	0.744342	8.32937	20.413	6.81178e-06	0.000131585
Mrpl21	-0.85338	8.21454	20.2863	6.99855e-06	0.000134785
Herc4	0.936193	7.79634	20.2345	7.18892e-06	0.000137522
Xiap	0.756477	8.24098	20.2324	7.19694e-06	0.000137522
N4bp2	0.834931	8.10221	20.4221	7.20518e-06	0.000137522
Elk4	0.831514	8.03706	20.2189	7.24731e-06	0.000137845
Zfp120	0.961696	7.7821	20.2141	7.26523e-06	0.000137845
Kmt2c	0.674721	8.47905	20.055	7.88966e-06	0.00014925
Rack1	-0.281279	12.0609	20.0475	7.92053e-06	0.000149392
Spen	0.739475	8.28477	20.0329	7.98094e-06	0.000149966
Hoxa5	0.985794	7.70104	20.4631	7.99785e-06	0.000149966
Atp6v0a1	0.964616	7.73495	19.9536	8.31596e-06	0.00015514
Rab14	0.550141	8.97231	19.947	8.34419e-06	0.00015514
Dock2	0.593295	8.77429	19.9465	8.3466e-06	0.00015514
Ctnna1	0.788986	8.12566	19.8609	8.72508e-06	0.000161705
Cd84	0.914809	7.84386	19.8375	8.83196e-06	0.000163213
Npat	0.874161	7.94046	19.8195	8.91474e-06	0.000164268
Ddx17	0.576306	8.86749	19.7933	9.03656e-06	0.000166034
Srebf2	0.781058	8.16513	19.782	9.08962e-06	0.000166386
Fgfr1	0.955801	7.80151	19.7844	9.1083e-06	0.000166386
Slfn2	-1.22015	8.2868	20.4776	9.13382e-06	0.000166386
Arrdc3	0.947569	7.80196	19.7661	9.16489e-06	0.000166478
Thra	0.825782	8.06093	19.7719	9.25536e-06	0.000167392
Rpl7	0.34178	10.752	19.7403	9.28844e-06	0.000167392
Krt18	0.926772	8.09261	20.3499	9.30573e-06	0.000167392
Fth1	0.450454	11.7103	20.436	9.31989e-06	0.000167392
Git2	0.657704	8.53178	19.7116	9.42772e-06	0.000168854
Pnrc1	0.625078	8.67613	19.7323	9.62843e-06	0.00017166
Mkln1	0.73769	8.28574	19.6691	9.6381e-06	0.00017166
Uhrf2	0.69837	8.37105	19.6633	9.66741e-06	0.000171704
BC005537	0.672704	8.4634	19.6212	9.88071e-06	0.000175006
Epm2aip1	0.896541	7.87271	19.6057	9.9607e-06	0.000175936
Ino80d	0.811603	8.07297	19.5956	1.0013e-05	0.000176372
Eng	0.707897	8.34466	19.5875	1.00552e-05	0.000176629
Fbxl5	0.941918	7.76775	20.0287	1.03767e-05	0.000181777
Samsn1	0.675007	8.44585	19.5162	1.04339e-05	0.000182279
Fabp5	-1.05532	7.92854	19.7199	1.04892e-05	0.000182746
Syk	0.814617	8.06947	19.4714	1.06797e-05	0.00018556
Cdk13	0.741316	8.22145	19.4208	1.09638e-05	0.00018998
Tada3	0.925192	7.80141	19.3632	1.12968e-05	0.000195033
Atrx	0.476332	9.49728	19.3599	1.13165e-05	0.000195033
Fam174a	0.793642	8.12618	19.3358	1.14587e-05	0.000196954
Fam13b	0.886792	7.89203	19.3275	1.15085e-05	0.000197006
Mpp5	0.910945	7.83024	19.325	1.15234e-05	0.000197006
Zfp652	0.810664	8.05368	19.2823	1.17814e-05	0.00020088
Ubxn7	0.863093	7.9286	19.2594	1.19225e-05	0.000202537
Sh2b3	0.90127	7.85032	19.2563	1.19419e-05	0.000202537
Slc41a1	0.993169	7.70409	20.6366	1.20819e-05	0.000204125
Med12l	0.93477	7.75331	19.7189	1.21037e-05	0.000204125
Prpf39	0.796282	8.08338	19.226	1.21313e-05	0.000204125
Cbx6	0.765638	8.13463	19.1663	1.25136e-05	0.000209191
Samd12	0.842145	7.97832	19.1642	1.25272e-05	0.000209191
Bend7	0.99438	7.66857	20.2666	1.25305e-05	0.000209191
Il6st	0.994241	7.68815	20.7699	1.29876e-05	0.000216257
Samd9l	0.810447	8.04851	19.0685	1.32864e-05	0.000220658
Ss18	0.910767	7.83847	19.0192	1.35076e-05	0.00022375
Zbtb38	0.69234	8.37423	18.9868	1.37367e-05	0.000226958
Nsd1	0.579323	8.78151	18.9744	1.38258e-05	0.000227457
Col4a1	0.748453	8.22595	19.0553	1.38422e-05	0.000227457
Tubgcp2	0.881251	7.92089	18.9677	1.38737e-05	0.000227457
Tmx3	0.82332	8.00734	18.9308	1.41429e-05	0.000231278
Xbp1	-0.910494	8.58532	19.5494	1.43399e-05	0.000233901
Psap	0.761575	8.16616	18.8734	1.45708e-05	0.000237064
Rgs1	1.27031	7.99122	19.4848	1.4798e-05	0.000240149
Ankrd12	0.77619	8.48784	19.4647	1.48644e-05	0.000240614
Bri3	0.790134	8.08824	18.8004	1.51351e-05	0.000244378
Mnt	0.972871	7.69136	20.0213	1.53811e-05	0.000247724
Nr2c2	0.793483	8.05223	18.7584	1.54689e-05	0.000248415
Rreb1	0.836421	7.96441	18.7544	1.55017e-05	0.000248415
Ptpre	0.591413	8.80407	18.7879	1.56235e-05	0.000249741
Qser1	0.835936	7.95348	18.7326	1.56777e-05	0.000249897
Rbm5	0.569061	8.92949	18.9023	1.57114e-05	0.000249897
2410089E03Rik	1.00449	7.69124	21.1023	1.5793e-05	0.000250572
Mtmr3	0.776015	8.11382	18.6849	1.60722e-05	0.000254371
Cep350	0.703758	8.29741	18.6194	1.66292e-05	0.000262536
Flii	0.742158	8.18609	18.5866	1.69157e-05	0.000266401
Hist1h1c	0.876909	8.6926	19.1987	1.70146e-05	0.000267301
Fkbp1a	-0.605511	8.84493	18.5565	1.71825e-05	0.000269277
Nos1ap	0.918692	7.79845	18.5301	1.74202e-05	0.000272334
Hook3	0.643447	8.49131	18.5196	1.75157e-05	0.000272378
Pnpla8	0.731824	8.22865	18.5183	1.75272e-05	0.000272378
Malat1	0.498709	14.0909	19.1351	1.75508e-05	0.000272378
Rab5b	0.916808	7.77605	18.5077	1.76245e-05	0.000272859
Ocrl	0.858407	7.9079	18.4859	1.78256e-05	0.000275307
Gpatch8	0.694891	8.33633	18.4672	1.79996e-05	0.000277323
Prex2	0.861132	7.89556	18.427	1.83802e-05	0.000282007
Ppm1h	0.883776	7.83571	18.4258	1.83918e-05	0.000282007
Taf1	0.719374	8.23989	18.3756	1.88793e-05	0.000288789
Tln1	0.444277	9.67861	18.3581	1.90522e-05	0.000290529
AC149090.1	0.600213	8.85927	18.65	1.91269e-05	0.000290529
Car2	0.60601	9.42972	18.9589	1.91293e-05	0.000290529
Cmtm6	0.899637	7.80147	18.3405	1.92274e-05	0.00029076
Bag4	0.904033	7.80096	18.3397	1.92355e-05	0.00029076
Morf4l1	0.597187	8.63591	18.3248	1.93852e-05	0.000292333
Pgm2l1	0.789685	8.05956	18.3075	1.95608e-05	0.000294287
Inpp5d	0.692381	8.31716	18.2642	2.0007e-05	0.000300293
Tsc22d1	0.757193	8.45654	18.7862	2.03189e-05	0.000304259
Parp8	0.882077	7.82716	18.1903	2.0792e-05	0.000310014
Rbp1	0.626431	8.95888	18.705	2.08368e-05	0.000310014
Safb2	0.685112	8.32549	18.1851	2.08486e-05	0.000310014
Shmt2	-0.946546	7.91235	18.1528	2.12025e-05	0.000314544
Cep250	0.795989	8.0562	18.1104	2.1676e-05	0.000320825
Nbr1	0.874071	7.83822	18.0967	2.18316e-05	0.000322381
Zfp36l2	0.505295	9.16891	18.0444	2.24341e-05	0.000330515
Ucp2	0.715606	8.42064	18.3504	2.25643e-05	0.000331669
Zmym6	0.909633	7.74017	17.9247	2.38792e-05	0.000350191
Tm9sf3	0.490608	9.22183	17.9122	2.40352e-05	0.000351673
Hist1h4h	0.99943	7.91591	18.4445	2.45562e-05	0.000358475
Aldh2	0.468268	9.43629	17.8589	2.47126e-05	0.000359612
Ybx1	-0.452126	10.3067	18.3389	2.47465e-05	0.000359612
Tcf7l2	0.906246	7.77538	17.8287	2.5104e-05	0.00036398
Cers4	0.706654	8.24994	17.8175	2.53227e-05	0.00036632
Sppl3	0.88517	7.80118	17.7995	2.54898e-05	0.000367905
Nek9	0.881739	7.79086	17.7705	2.58779e-05	0.000372665
Tsc22d3	0.842037	7.9602	17.7475	2.61907e-05	0.000376323
Angpt1	0.675641	9.24449	18.2893	2.65535e-05	0.000380679
Elk3	0.729152	8.19968	17.6973	2.68847e-05	0.000384566
Xist	0.390196	11.2112	18.2534	2.70264e-05	0.00038573
Ssbp2	0.688025	8.32102	17.6293	2.78562e-05	0.000396687
Phf5a	-0.787814	8.23287	17.6049	2.82138e-05	0.000400887
Scaper	0.827269	7.94584	17.6072	2.84603e-05	0.000402752
Foxo3	0.833721	7.92213	17.5873	2.84735e-05	0.000402752
Rpl27a	0.442124	9.6202	17.5832	2.8534e-05	0.000402752
Rad51d	0.973922	7.69216	19.5389	2.86782e-05	0.000403896
Zmiz1	0.681356	8.33817	17.5656	2.87977e-05	0.000404687
Sp3	0.702385	8.22947	17.533	2.92917e-05	0.000410726
Apoe	0.924446	8.29838	18.0735	2.95223e-05	0.000413054
Pdzd8	0.759852	8.09087	17.4927	2.99152e-05	0.000417309
Skap2	0.600069	8.5969	17.4886	2.99788e-05	0.000417309
Fam107b	0.661894	8.378	17.501	3.00222e-05	0.000417309
Fam117b	0.849961	7.87171	17.4472	3.06338e-05	0.00042419
Akt3	0.782034	8.01727	17.4462	3.06499e-05	0.00042419
Fmc1	-0.731906	8.34869	17.417	3.11212e-05	0.000429782
Stk24	0.668159	8.35368	17.4072	3.128e-05	0.000431044
Wapl	0.567886	8.70421	17.3771	3.17762e-05	0.00043694
Rsrc2	0.58582	8.65897	17.3624	3.20207e-05	0.000439357
Morc3	0.736603	8.12887	17.3458	3.22999e-05	0.000442239
Ccdc88a	0.679537	8.31119	17.3301	3.25661e-05	0.000444931
Rif1	0.651636	8.54739	17.5671	3.26605e-05	0.000445269
Tpd52	0.773282	8.04961	17.2964	3.31439e-05	0.000450898
Abl1	0.879424	7.79372	17.2729	3.35526e-05	0.000455377
Ppp1r21	0.905837	7.75491	17.5006	3.36156e-05	0.000455377
Arhgap32	0.963796	7.67316	19.3167	3.37308e-05	0.000455972
Hivep1	0.869646	7.79912	17.2011	3.48354e-05	0.00046991
Paip2	0.480922	9.20037	17.1765	3.52859e-05	0.000474985
Wdr26	0.63468	8.45092	17.156	3.56665e-05	0.0004791
Myl6	0.512266	9.05872	17.132	3.61162e-05	0.000484123
Hipk2	0.845998	7.86239	17.1186	3.63698e-05	0.000486503
Prtn3	-1.06357	7.69193	18.7433	3.7476e-05	0.000500254
Atp6v1h	0.797069	7.9597	17.0473	3.77508e-05	0.000502872
Gabpb2	0.743601	8.08795	17.0264	3.81664e-05	0.000507352
Srsf5	0.495327	9.12246	16.9415	3.98981e-05	0.000529271
Gem	1.03369	8.67209	17.4232	4.06646e-05	0.000538322
Nme1	-0.766204	8.9622	17.4088	4.09533e-05	0.000541023
Hist1h4c	0.881881	7.74619	16.9126	4.1113e-05	0.000542013
Pdxdc1	0.800466	7.9371	16.8729	4.13555e-05	0.000544089
Slc25a36	0.749266	8.08217	16.8684	4.14545e-05	0.000544122
Mecp2	0.785155	7.98476	16.865	4.15282e-05	0.000544122
Prex1	0.842474	7.83632	16.855	4.17455e-05	0.00054585
Dock10	0.655241	8.37937	16.8867	4.20139e-05	0.000548238
Glul	0.774016	8.08188	16.9398	4.2311e-05	0.000550991
Trafd1	0.880584	7.77233	16.7848	4.33068e-05	0.000562813
Taok1	0.665949	8.30026	16.7608	4.38535e-05	0.000568267
Ndufb7	-0.613039	8.72793	16.7586	4.39043e-05	0.000568267
Bpgm	0.884785	7.76455	16.7013	4.52415e-05	0.000584392
Pdzk1ip1	0.78595	8.28339	17.1191	4.64406e-05	0.000598671
Ankrd11	0.457697	9.41199	16.5899	4.79563e-05	0.000616267
Cbfa2t3	0.595871	8.91969	17.0215	4.79983e-05	0.000616267
Col4a3bp	0.759467	8.04559	16.5828	4.81367e-05	0.000616806
Id1	-1.03737	7.94751	17.0158	4.90352e-05	0.000627062
Trp53i11	0.896835	7.71814	16.5958	4.93128e-05	0.000629353
Pdcd4	0.623208	8.48531	16.55	4.98035e-05	0.00063435
Iscu	0.78857	7.96523	16.498	5.03197e-05	0.000639651
Pkd1	0.856956	7.80424	16.4895	5.0546e-05	0.000641252
Rps11	-0.24959	12.1418	16.4809	5.07749e-05	0.000642881
Nbeal1	0.826165	7.87371	16.4686	5.11031e-05	0.000645757
Rel	0.769746	8.03562	16.4507	5.15826e-05	0.000650531
Creb1	0.744745	8.07058	16.4069	5.27794e-05	0.000664314
Helz	0.691365	8.21434	16.3941	5.31361e-05	0.00066749
Zfhx3	0.783309	7.97079	16.3666	5.40578e-05	0.00067685
Arhgef18	0.87136	7.76541	16.6897	5.40929e-05	0.00067685
Rbl2	0.765946	8.0026	16.301	5.57918e-05	0.000696743
Cxxc5	0.635938	8.40184	16.2871	5.61986e-05	0.000700456
Iqgap1	0.52071	8.85381	16.268	5.67633e-05	0.000706118
Hoxb3	0.936936	7.69621	18.3458	5.68839e-05	0.000706245
Ccnb1	-1.25329	7.78472	16.7096	5.78677e-05	0.000717066
Cenpt	0.779468	7.99186	16.2247	5.80672e-05	0.000718146
Lpin1	0.89136	7.71914	16.6621	5.82643e-05	0.000719193
Ypel3	0.697698	8.4837	16.6284	5.84238e-05	0.000719772
2007-03-01	0.667137	8.26975	16.1868	5.92325e-05	0.000728332
Tpr	0.413436	9.74499	16.1315	6.09757e-05	0.000748328
Cyld	0.715408	8.12321	16.1125	6.1586e-05	0.00075437
Hectd1	0.534052	8.77174	16.1018	6.1931e-05	0.000757145
Atp5g1	-0.553227	9.08366	16.1797	6.31243e-05	0.000770261
Srm	-0.919665	8.20344	16.4806	6.3521e-05	0.000773625
R3hdm2	0.610958	8.44958	16.0375	6.40576e-05	0.000778677
Lyar	-0.703843	8.44028	16.1124	6.54091e-05	0.000793598
Rev3l	0.824966	7.84116	15.9788	6.60588e-05	0.000799963
2810474O19Rik	0.60425	8.49367	15.9451	6.82801e-05	0.000825298
Rasa3	0.812473	7.86578	15.9055	6.86505e-05	0.000827482
Def8	0.851565	7.80052	15.9035	6.87196e-05	0.000827482
Dhrs1	0.863828	7.73989	15.896	6.98049e-05	0.000838971
Itsn2	0.644707	8.31769	15.8526	7.05802e-05	0.000846697
Pnisr	0.481996	9.14992	15.8615	7.12563e-05	0.000853207
Ybx3	-0.610462	9.21251	16.2754	7.17277e-05	0.000856271
Ranbp1	-0.643777	9.16697	16.2752	7.178e-05	0.000856271
Chchd1	-0.659337	8.45166	15.8113	7.21284e-05	0.000858825
Tspan14	0.772622	7.9487	15.7903	7.29279e-05	0.00086673
Sesn1	0.760279	7.97941	15.745	7.46828e-05	0.000885941
Ssr2	-0.705612	8.34937	15.7137	7.59222e-05	0.000898975
Plscr4	0.764033	7.99127	15.6999	7.6472e-05	0.000903811
Stat4	0.708848	8.0933	15.6766	7.74149e-05	0.000911765
Zfp704	0.694371	8.16573	15.6731	7.75562e-05	0.000911765
H3f3a	0.424741	9.54453	15.6713	7.76285e-05	0.000911765
Herc1	0.664185	8.25479	15.6692	7.77153e-05	0.000911765
E130102H24Rik	0.848542	7.75299	15.6631	7.79637e-05	0.000913003
Wls	0.570323	8.56121	15.6282	7.94085e-05	0.000928223
Vezt	0.900302	7.70672	16.9994	7.97387e-05	0.000930382
Rps5	-0.230356	12.4672	15.6087	8.02265e-05	0.000934368
Adam10	0.631249	8.35068	15.5979	8.06822e-05	0.000937967
Maml3	0.797008	7.91973	15.6522	8.11423e-05	0.000940674
Aaed1	0.758265	7.99149	15.584	8.12728e-05	0.000940674
Msl2	0.77246	7.962	15.582	8.13564e-05	0.000940674
Ankib1	0.754847	7.98828	15.554	8.25642e-05	0.000952664
Syne2	0.889867	7.86561	15.8942	8.26914e-05	0.000952664
Cast	0.61289	8.41388	15.536	8.33493e-05	0.000958516
Creg1	0.457575	9.3046	15.5264	8.37702e-05	0.000961628
Casd1	0.761711	7.95962	15.5058	8.46821e-05	0.000970354
Myl12b	0.519953	8.85879	15.4935	8.52298e-05	0.000974883
Zranb1	0.760903	7.97363	15.4505	8.71769e-05	0.000995374
Cox7a2	-0.492161	9.22011	15.4459	8.73876e-05	0.000996001
Stxbp6	-1.01351	7.67043	17.3218	8.84367e-05	0.00100509
Bhlhb9	0.741311	8.01627	15.4219	8.84998e-05	0.00100509
Zfp62	0.695745	8.13531	15.387	9.01362e-05	0.00102186
Ccnd1	0.90739	8.43011	15.784	9.1671e-05	0.00103742
Trip12	0.608724	8.43378	15.3498	9.19196e-05	0.0010384
Dync1h1	0.560098	8.59074	15.3239	9.31769e-05	0.00105075
Dennd5a	0.74615	8.00382	15.2969	9.45106e-05	0.00106391
Stk10	0.840007	7.7667	15.2524	9.67476e-05	0.00108718
Far1	0.741357	7.98826	15.2379	9.74871e-05	0.00109357
A630089N07Rik	0.854377	7.79426	15.3451	9.76583e-05	0.00109357
Smg1	0.686449	8.16527	15.2222	9.82958e-05	0.00109878
Smim27	0.823466	7.81916	15.2184	9.84928e-05	0.00109906
Crebzf	0.779678	7.91065	15.1887	0.000100043	0.00111442
Kdm3a	0.808391	7.83863	15.182	0.000100396	0.0011164
Ppp2r5a	0.670396	8.1765	15.172	0.000100926	0.00112035
Ensa	0.704993	8.1077	15.1624	0.000101441	0.00112411
Ankle2	0.750498	7.95416	15.1018	0.000104727	0.00115852
Plcb4	0.795478	7.87439	15.0803	0.000106137	0.00117209
Mcm9	0.832226	7.74243	15.0439	0.000107964	0.00119021
Eif4b	0.509758	8.78949	15.0034	0.000110295	0.00121382
Dopey1	0.813508	7.8007	14.9974	0.000110642	0.00121389
Il16	0.795859	7.85953	14.9965	0.000110693	0.00121389
Cnot1	0.617795	8.34011	14.9935	0.000110872	0.00121389
Phf21a	0.721816	8.05198	14.9869	0.000111257	0.00121603
Plekha2	0.896294	7.69031	16.6721	0.000112213	0.00122317
Sppl2a	0.64207	8.29332	14.9693	0.000112292	0.00122317
Ctdspl2	0.693151	8.13241	14.94	0.000114039	0.00124007
Efcab14	0.634255	8.26708	14.9356	0.000114301	0.00124082
Fmr1	0.678853	8.16054	14.9237	0.000115018	0.00124648
Prdm2	0.714319	8.05348	14.9114	0.00011577	0.00125251
mt-Nd3	0.817222	7.80684	14.8921	0.00011792	0.00127362
Dpy19l3	0.788731	7.88501	14.8601	0.000118941	0.00128247
Ap1g1	0.726295	8.0197	14.8506	0.000119535	0.00128672
Supt6	0.59066	8.43721	14.827	0.000121033	0.00130065
Ndufb9	-0.475835	9.24857	14.8154	0.000121776	0.00130577
Angptl6	-0.99483	7.69132	15.2269	0.000121918	0.00130577
Atf7	0.762766	7.90259	14.7933	0.0001232	0.00131729
Zeb1	0.668956	8.19075	14.7767	0.000124283	0.00132665
Mib1	0.679156	8.12435	14.7679	0.000124858	0.00133057
Spata13	0.820541	7.77673	14.7458	0.00012632	0.00134391
Rrm2b	0.822975	7.76676	14.7361	0.000126969	0.00134857
Rpl28	-0.227329	12.4151	14.7275	0.000127547	0.00135187
Ppp1r9a	0.675025	8.17864	14.7252	0.000127702	0.00135187
Cbl	0.652009	8.21819	14.7192	0.000128108	0.00135392
Trpm7	0.618281	8.3492	14.7136	0.000128484	0.00135451
Ranbp2	0.53705	8.63999	14.7099	0.000128732	0.00135451
Prkag2	0.764763	7.88492	14.7089	0.000128799	0.00135451
Hoxa9	0.673769	8.18237	14.7036	0.000129161	0.00135609
Arhgef1	0.654595	8.23031	14.6967	0.000129632	0.00135879
Uqcc2	-0.612561	8.56068	14.6879	0.000130383	0.00136444
Ctsd	0.66616	8.58123	15.0572	0.000131659	0.00137553
Cul4a	0.795608	7.84557	14.6626	0.000131984	0.00137593
Orc3	0.784183	7.84568	14.6596	0.00013219	0.00137593
Plekhb2	0.869766	7.68001	15.6869	0.000132441	0.00137593
Kpna4	0.623552	8.29342	14.6524	0.000132695	0.00137593
Ralbp1	0.536544	8.64114	14.6513	0.000132773	0.00137593
Rpl32	-0.207025	13.0942	14.6193	0.000135035	0.00139711
Shisa8	0.89163	7.69021	14.7321	0.000135313	0.00139772
Cpsf6	0.60753	8.35647	14.6122	0.000135537	0.00139778
Hook1	0.727379	8.00007	14.585	0.000137495	0.00141459
Pds5b	0.650512	8.21966	14.5834	0.00013761	0.00141459
Laptm4a	0.55668	8.54288	14.5677	0.000138753	0.00142238
Osbpl1a	0.667931	8.17987	14.5652	0.000138941	0.00142238
Wdfy4	0.788434	7.84699	14.5639	0.000139034	0.00142238
Tmem158	0.864118	7.69328	15.506	0.000139978	0.00142974
Inpp5k	0.881811	7.72028	16.4191	0.00014046	0.00143238
H2-Q4	0.788507	7.83024	14.5394	0.000140842	0.00143399
Btbd7	0.64407	8.23271	14.5221	0.000142138	0.00144488
Gopc	0.79695	7.82569	14.5062	0.000143335	0.00145473
Acsl4	0.809254	7.78257	14.8476	0.000144868	0.00146797
Tmem245	0.739078	7.96854	14.4826	0.000145126	0.00146825
Cdc5l	0.605122	8.37454	14.4592	0.00014693	0.00148416
Fstl1	0.790297	7.82386	14.4155	0.000150355	0.00151636
Brca1	0.977001	7.72371	14.764	0.000152527	0.00153584
Pon3	0.835847	7.71677	14.3758	0.000153537	0.00154358
Zfp36	0.88224	7.67599	15.3516	0.00015557	0.00156157
Nsmaf	0.738499	7.94565	14.3431	0.000156217	0.0015656
Bahcc1	0.790567	7.83253	14.2828	0.000161263	0.00161364
Slf2	0.697947	8.022	14.231	0.00016574	0.00165585
Taf10	-0.574266	8.61763	14.2153	0.000167116	0.00166699
Mbnl1	0.421965	9.35772	14.1623	0.00017186	0.00171164
Dyrk1a	0.781467	7.83671	14.1479	0.000173178	0.00172209
Madd	0.722116	7.99329	14.1054	0.000177107	0.00175842
Ydjc	-0.896007	7.77602	14.0931	0.000178836	0.00177283
Tmem14c	-0.613962	8.47874	14.0781	0.000179678	0.00177594
Mycn	-0.869557	8.14559	14.4364	0.000179705	0.00177594
Trmt13	0.813437	7.73461	14.0642	0.000181003	0.00178601
Grk3	0.793548	7.79715	14.0551	0.000181878	0.00179188
Cep68	0.727485	7.97333	14.0492	0.00018245	0.00179475
Eml5	0.84076	7.69744	14.9493	0.000183644	0.00180372
Crbn	0.770438	7.83883	13.9922	0.00018803	0.00184396
Npc1	0.801668	7.78175	13.9747	0.000189771	0.00185819
Uqcr10	-0.491235	9.05596	13.9559	0.00019167	0.00187391
Igf2bp2	0.783062	7.80096	13.9325	0.000194055	0.00189433
Klhl5	0.76599	7.84699	13.9163	0.000195724	0.00190771
Galc	0.747602	7.89591	13.9073	0.000196659	0.00191391
Zfp512b	0.804683	7.73998	13.8774	0.000199795	0.00194147
Matr3	0.46052	9.0264	13.864	0.000201218	0.00195233
Sik2	0.822465	7.72147	14.4341	0.000201846	0.00195546
Rab6b	0.820386	7.7281	14.2636	0.000205066	0.00198364
Gemin6	-0.904215	7.70096	14.1483	0.000209387	0.00202239
Zfp24	0.707056	7.96899	13.7818	0.000210164	0.00202507
Sdcbp	0.507382	8.70127	13.7806	0.000210298	0.00202507
Cxxc1	0.768198	7.83497	13.7586	0.000212757	0.00204567
Acaca	0.814185	7.7237	13.7508	0.000213642	0.00204807
Ctsl	0.676761	8.13281	13.7908	0.000213772	0.00204807
Atxn7	0.761312	7.84644	13.7479	0.000213968	0.00204807
Ppp3ca	0.485783	8.83462	13.7399	0.000214866	0.00205359
Zfp654	0.779913	7.76588	13.6259	0.000228241	0.00217817
Exoc6	0.683846	8.02218	13.6125	0.00022986	0.00219035
Srcap	0.770419	7.81442	13.6038	0.000230918	0.00219662
Zufsp	0.720999	7.96686	13.6015	0.000231205	0.00219662
Zc3h4	0.75795	7.853	13.5911	0.000232488	0.00220553
Spcs2	-0.450428	9.25852	13.5738	0.000234618	0.00222244
Dip2c	0.864513	7.66849	15.233	0.000235023	0.00222298
C1qbp	-0.551649	8.75321	13.5786	0.000235587	0.00222503
Prkdc	0.768603	7.82605	13.5557	0.000236885	0.00223399
Kpnb1	0.579715	8.37667	13.535	0.000239493	0.00225525
Foxn3	0.561583	8.48728	13.525	0.000240767	0.00225983
Sun2	0.738131	7.91851	13.5233	0.000240985	0.00225983
Amn1	0.732726	7.98681	13.6116	0.000241039	0.00225983
Snrpd1	-0.639371	8.99769	13.838	0.000243463	0.002278
Mmrn1	0.726272	8.03302	13.633	0.00024369	0.002278
Trp53inp1	0.798478	7.75334	13.511	0.000246524	0.00230113
Psmb3	-0.574701	8.59141	13.4752	0.000247208	0.00230415
Ikzf2	0.660867	8.11161	13.433	0.000253537	0.0023597
Lztfl1	0.707899	7.96089	13.4159	0.000255088	0.00236799
Fmnl2	0.769819	7.81105	13.4154	0.000255168	0.00236799
Chsy1	0.772281	7.81	13.393	0.000258205	0.0023927
Tcf25	0.448091	9.04004	13.3836	0.000259505	0.00239864
Ablim1	0.726575	7.93848	13.3829	0.000259596	0.00239864
Tnrc18	0.656504	8.08474	13.3335	0.00026649	0.00245878
Pim1	-0.695536	8.18774	13.3425	0.000267761	0.00246695
4932438A13Rik	0.621664	8.21549	13.3048	0.000270566	0.0024892
Alcam	0.772685	7.84653	13.375	0.000271598	0.00249511
Snap29	0.781952	7.75769	13.2907	0.000272594	0.00250067
Ncoa2	0.690706	7.99918	13.2824	0.000273796	0.0025054
Gpcpd1	0.776785	7.79711	13.2818	0.000273893	0.0025054
Tmem71	0.75741	7.86248	13.2787	0.000274504	0.0025074
Stk4	0.567024	8.40473	13.2686	0.000275815	0.00251578
Plek	0.939008	7.8399	13.5719	0.000278542	0.00253704
Diexf	0.838029	7.69545	14.1849	0.000281355	0.00255901
Smad1	0.754679	7.84471	13.2252	0.000282245	0.00256345
Lrba	0.707033	7.95525	13.1912	0.000287378	0.00260637
Kdm2b	0.720614	7.92747	13.1774	0.000289483	0.00262175
Ostc	-0.581002	8.50199	13.1711	0.00029045	0.00262679
Etfb	-0.578098	8.56378	13.1449	0.000294528	0.00265991
Baz2b	0.58769	8.35316	13.1452	0.000295762	0.00266728
Kmt2e	0.511083	8.65191	13.1333	0.000296348	0.0026688
Itpr2	0.783559	7.74407	13.1264	0.000297948	0.00267858
Mif	-0.580164	9.10528	13.4349	0.000298272	0.00267858
Ccdc191	-0.849266	7.75977	13.116	0.000299079	0.00268207
Braf	0.739302	7.86067	13.096	0.000302262	0.00270681
Slfn9	0.89752	8.0188	13.4047	0.000303196	0.00271137
Wnk1	0.490816	8.72647	13.0725	0.00030606	0.00273317
Ip6k1	0.741088	7.86992	13.051	0.000309577	0.00276018
Gtf2h4	-0.857943	7.71195	13.273	0.000310365	0.00276018
H2afj	-0.498851	9.00632	13.1052	0.00031038	0.00276018
Dst	0.549113	8.53261	13.097	0.000312012	0.00277084
Fkbp11	-0.855599	7.76632	13.0171	0.000315199	0.00279526
Ubr1	0.699135	7.94516	12.9784	0.000321734	0.0028491
Nhp2	-0.698471	8.55573	13.2743	0.000322162	0.0028491
Zfp410	0.800409	7.70553	13.3375	0.000322987	0.00285245
Crot	0.717996	7.91182	12.9626	0.000324455	0.00285811
Zfp367	0.781394	7.74224	12.9979	0.000324521	0.00285811
Fuca2	0.763184	7.78246	12.9418	0.000328056	0.00288291
Elf2	0.58431	8.34525	12.9408	0.000328238	0.00288291
Ralgapa1	0.658764	8.06711	12.9316	0.000329833	0.00288671
Lcorl	0.711652	7.94483	12.9412	0.000330015	0.00288671
Dynll1	-0.658024	8.66882	13.2352	0.000330026	0.00288671
Usp32	0.798535	7.73416	13.958	0.000331606	0.00289657
Nsd3	0.562364	8.38811	12.9143	0.000332878	0.00290371
Prpf4b	0.442632	9.00632	12.9024	0.000335	0.00291824
Psenen	0.696521	7.98054	12.899	0.000335608	0.00291957
Ddx21	-0.611464	8.93243	13.1799	0.000339818	0.00295217
Nufip2	0.594522	8.27643	12.8541	0.000343696	0.00298181
Fyco1	0.788189	7.72754	13.477	0.000349432	0.00302746
Bax	-0.632285	8.89121	13.1077	0.000352538	0.00305024
Sash3	0.701615	7.95211	12.8016	0.000353429	0.00305382
Itpkb	0.733913	7.85942	12.7981	0.000354097	0.00305546
Cntln	0.707553	8.06471	12.8607	0.000367415	0.00316611
Spi1	0.603777	8.24583	12.7187	0.000369351	0.00317851
Trim44	0.525118	8.54815	12.7145	0.000370174	0.0031813
Gstt2	0.779115	7.75088	12.6985	0.000373346	0.00320375
Fermt3	0.498905	8.67467	12.6963	0.000373788	0.00320375
Osbpl9	0.644639	8.08714	12.6923	0.000374571	0.00320617
Parp4	0.709671	7.91348	12.6866	0.000375706	0.00321158
Trove2	0.730631	7.89639	12.6717	0.000378712	0.00322941
Cacul1	0.781566	7.73063	13.2445	0.000378801	0.00322941
Celf2	0.457628	8.93323	12.6588	0.000381314	0.0032465
Chd3	0.587011	8.66989	12.942	0.000382432	0.00325169
Asah1	0.617722	8.17768	12.5966	0.000394135	0.00334675
P2rx4	0.754264	7.79917	12.5815	0.000397328	0.00336939
Galk1	-0.774431	7.93306	12.576	0.000398476	0.00337464
Gabarap	0.441263	9.026	12.5646	0.000400913	0.00339079
Ipo9	0.759408	7.73858	12.5397	0.000406251	0.0034314
Fam126b	0.763843	7.79041	12.5306	0.000408233	0.00344359
Cic	0.689886	7.95027	12.5214	0.000410238	0.00345595
Fam98c	-0.793749	7.87198	12.5134	0.000411991	0.00346491
Nefh	0.665913	8.48081	12.7994	0.000412386	0.00346491
Pibf1	0.722958	7.88652	12.4886	0.000417466	0.00350299
Tnrc6a	0.578763	8.31022	12.4605	0.000423751	0.00355107
Slc23a2	0.802347	7.70015	13.2974	0.000438256	0.00366782
Tnrc6b	0.506354	8.59362	12.3851	0.000441117	0.00368693
Dlg1	0.707085	7.8816	12.3666	0.000445485	0.00371858
St3gal1	0.691413	7.93367	12.3382	0.00045227	0.00377029
Por	0.640604	8.085	12.3166	0.000457518	0.00380908
Arhgef2	0.582014	8.27694	12.2976	0.000462168	0.00384279
Fbxl3	0.715377	7.87317	12.2852	0.000465224	0.00386011
Bcr	0.739829	7.78174	12.2843	0.000465459	0.00386011
Kdm2a	0.585823	8.25453	12.2724	0.000468409	0.00387955
Cox7b	-0.549512	9.06531	12.5388	0.000469602	0.00388439
Mum1	0.739601	7.8258	12.2614	0.000471186	0.00389246
Csnk1g2	0.576677	8.2622	12.2341	0.000478078	0.0039416
Rfx7	0.574734	8.32115	12.2405	0.000478379	0.0039416
Ubr3	0.679398	7.94186	12.2306	0.000478984	0.0039416
Rpl17	0.213153	11.9486	12.1972	0.000487587	0.00400724
Asap1	0.624734	8.1159	12.1915	0.000489058	0.00400779
Sbf1	0.731759	7.78715	12.1904	0.000489361	0.00400779
Sf3b1	0.415679	9.15629	12.1882	0.000489915	0.00400779
Rgcc	-0.736376	8.06516	12.2873	0.000490312	0.00400779
Cox5b	-0.466974	8.99979	12.1849	0.000490788	0.00400779
Guk1	-0.699494	8.06787	12.1769	0.000492889	0.00401981
Hoxb4	0.697554	7.90433	12.1596	0.000497449	0.00405183
Usp9x	0.592328	8.18625	12.1558	0.000498461	0.00405491
Tcf20	0.645237	8.04812	12.1258	0.000506518	0.00411154
Ppp3r1	0.696778	7.90311	12.125	0.000506708	0.00411154
Ireb2	0.71474	7.8542	12.1181	0.00050859	0.00412157
Sqstm1	0.693355	8.53485	12.3847	0.000509678	0.00412517
H2-T23	0.648531	8.05069	12.1112	0.000510464	0.0041263
Adam17	0.73164	7.78707	12.0856	0.000517493	0.00417784
Add1	0.57278	8.27664	12.074	0.000520695	0.00419839
Med13	0.605085	8.17147	12.0716	0.000521367	0.00419851
Hip1	0.718124	7.83823	12.0591	0.000524857	0.0042213
Tor1aip1	0.675449	7.92433	12.0183	0.000536398	0.0043087
Trappc10	0.691124	7.9142	12.0099	0.000538806	0.00431836
Marcks	0.773804	7.68731	12.1388	0.000538951	0.00431836
Hist1h3e	0.86	7.99684	12.2728	0.000539713	0.00431906
Hk1	0.574709	8.25747	11.9917	0.000544078	0.00434854
Cwf19l2	0.615474	8.15369	11.9628	0.000552546	0.00441071
Snx10	0.58605	8.25304	11.9517	0.000555818	0.00442712
Lrrfip2	0.620557	8.13065	11.9511	0.000555986	0.00442712
Cd93	0.604209	8.15874	11.9353	0.000560703	0.00445912
Adcy7	0.698073	7.90172	11.8852	0.000575924	0.00457448
Mxi1	0.729842	7.81135	11.8788	0.000577889	0.0045809
Gcfc2	0.724154	7.77527	11.8779	0.000578165	0.0045809
Plcg1	0.745382	7.73201	11.873	0.000579686	0.00458727
Bace1	0.76728	7.72591	12.5706	0.000580478	0.00458785
Cd47	-0.361284	9.83389	11.8592	0.00058396	0.00460968
Slc25a17	-0.808594	7.7029	11.913	0.000585125	0.00461318
Jmy	0.633406	8.04321	11.827	0.00059409	0.00467525
Acap2	0.614023	8.11534	11.8244	0.000594941	0.00467525
Adssl1	0.770591	7.70283	12.4697	0.000595191	0.00467525
Hist1h1a	0.974369	8.06487	12.0598	0.000601942	0.00472247
Ric1	0.787476	7.7248	13.0676	0.000603278	0.00472257
Rps27a	-0.202097	12.4438	11.7978	0.000603431	0.00472257
Atxn7l1	0.669845	7.96441	11.7765	0.000610364	0.00477099
Dnajc13	0.664475	7.95103	11.7713	0.000612044	0.00477827
Ccnt2	0.648442	8.01588	11.7636	0.000614585	0.00479226
Bdp1	0.61959	8.12293	11.7595	0.000615923	0.00479684
Tial1	0.568942	8.27954	11.7477	0.000619814	0.00482128
Rhot1	0.671016	7.95444	11.7144	0.000630967	0.00490207
Fam162a	-0.626728	8.24277	11.6898	0.000639322	0.00496095
Crispld1	0.741453	7.73177	11.6811	0.00064228	0.00497787
Magoh	-0.580102	8.40233	11.673	0.000645065	0.0049934
Acox1	0.683747	7.89285	11.6705	0.000645933	0.00499407
N4bp2l2	0.544838	8.39394	11.6681	0.000646785	0.00499461
Ppp6r1	0.573688	8.26393	11.6556	0.000651104	0.00502191
Tmem260	0.707323	7.84146	11.7984	0.000663675	0.00510831
Slc30a7	0.734855	7.72805	11.6177	0.000664451	0.00510831
Ogfrl1	0.54481	8.35837	11.617	0.000664704	0.00510831
Birc2	0.678819	7.91733	11.6117	0.000666593	0.00511668
Ifi203	0.511846	8.50355	11.6094	0.000667756	0.00511946
Brd4	0.52579	8.427	11.6054	0.000668826	0.00512153
Ncapg2	0.856658	7.87414	11.8468	0.000671445	0.00513543
Phtf2	0.734685	7.77246	12.1559	0.00067646	0.00516761
Ago1	0.655294	7.97461	11.549	0.000689307	0.00525672
C2cd3	0.713758	7.7849	11.5478	0.000689769	0.00525672
Ulbp1	0.748124	7.70299	11.5414	0.000692127	0.00526841
Gls	0.502319	8.50756	11.5365	0.000693956	0.00527605
2006-03-01	0.658162	7.93854	11.5338	0.000694955	0.00527678
Ubr7	0.638352	8.03486	11.5378	0.000695703	0.00527678
Emsy	0.672241	7.9517	11.4807	0.000714978	0.00541655
Trim12c	0.67489	7.92683	11.4761	0.000716734	0.00542343
Cul4b	0.656419	7.9555	11.4691	0.000719439	0.00543746
Mbp	0.649837	7.98157	11.463	0.000721791	0.0054488
Rab8b	0.580294	8.20459	11.46	0.00072295	0.00545111
Setx	0.56575	8.25727	11.4475	0.000727812	0.00547591
Ube2q2	0.638223	7.98839	11.4448	0.00072886	0.00547591
Pacsin2	0.673487	7.92293	11.4444	0.000729037	0.00547591
Ccni	0.596697	8.15578	11.4428	0.000729665	0.00547591
Pard3b	0.71068	7.84385	11.4255	0.000736441	0.00551962
Qk	0.522116	8.40907	11.4219	0.000737865	0.00551962
Nisch	0.490381	8.56823	11.4213	0.000738078	0.00551962
Eea1	0.547354	8.34942	11.4203	0.000741933	0.00554196
Zfp467	0.694941	7.84028	11.3935	0.000749164	0.00558945
Dcaf8	0.478227	8.6118	11.3522	0.00076591	0.00570773
Hist1h2ab	0.940844	7.893	11.5781	0.000770965	0.00573871
Bnip3l	0.60658	8.09772	11.3326	0.00077402	0.00575475
Cep290	0.746325	7.96046	11.529	0.000776692	0.00576791
Limd2	0.52737	8.52416	11.3832	0.000779226	0.00578002
Pnkd	0.736268	7.73927	11.3161	0.00078088	0.00578557
Phf3	0.455779	8.72907	11.3131	0.000782145	0.00578824
Tmem209	0.715656	7.79692	11.3102	0.000783346	0.00579042
Rpl35a	0.216024	11.672	11.306	0.000785117	0.00579681
Tmem243	0.777878	7.67595	12.3033	0.000787652	0.00580882
Lyz2	0.583708	8.26889	11.3653	0.000790397	0.00582235
Zc3h6	0.774052	7.69062	11.9359	0.000793279	0.00583685
Dnajb4	0.683356	7.88434	11.2825	0.000795059	0.00584004
Pfkfb3	0.703393	7.83467	11.2814	0.000795539	0.00584004
Ube3a	0.459098	8.72144	11.2763	0.000797741	0.00584949
Smchd1	0.476514	8.63918	11.2686	0.000801027	0.00586686
Zzef1	0.680952	7.88584	11.2585	0.000805362	0.00589186
Trim33	0.571605	8.21648	11.2555	0.000806682	0.00589477
Tmem258	-0.566225	8.44803	11.2515	0.000808404	0.00590061
Trim47	0.650511	8.07854	11.3301	0.000814572	0.00593885
B230219D22Rik	0.510287	8.48506	11.234	0.000816018	0.00594262
Rpl41	-0.239411	12.4179	11.4419	0.00082688	0.00601487
Cep85l	0.793487	7.69654	13.3415	0.000860902	0.00624133
Ccl25	0.713661	7.73637	11.1339	0.000861036	0.00624133
Hist1h1d	0.768307	8.34107	11.3624	0.000861629	0.00624133
Specc1l	0.608021	8.08117	11.132	0.000861917	0.00624133
Cox7a2l	0.450028	8.73078	11.1241	0.00086558	0.00626077
Trim56	0.639833	7.96713	11.121	0.000866993	0.0062639
Arhgap4	0.747421	7.70106	11.5218	0.00087196	0.00629268
Atp5d	-0.423738	9.15421	11.1022	0.000875819	0.0063134
Slco3a1	0.695478	7.96304	11.234	0.000877526	0.00631858
Xpr1	0.641001	7.9808	11.0956	0.000878922	0.00632152
2001-09-01	0.632169	8.0419	11.0914	0.000883971	0.00635069
Rplp0	0.207658	11.903	11.0802	0.000886199	0.00635955
Prkx	0.75763	7.71768	12.1782	0.00088802	0.0063623
Park7	-0.406079	9.31672	11.0752	0.000888573	0.0063623
Fxr1	0.493822	8.52687	11.0483	0.000901515	0.00644759
Setdb1	0.706261	7.77877	11.0462	0.000902501	0.00644759
Ubr5	0.523702	8.40864	11.0429	0.000904105	0.00645184
Gpd2	0.674349	7.90113	11.0338	0.000908555	0.00647356
Ulk1	0.709992	7.76137	11.0325	0.000909174	0.00647356
Fam76a	0.659409	7.93102	11.0155	0.000917522	0.00652574
D430042O09Rik	0.68853	7.8288	10.9973	0.000928252	0.0065898
Pam	0.672451	7.87916	10.9926	0.000928865	0.0065898
Kif1b	0.703226	7.78927	10.9897	0.000930314	0.0065898
Calm2	0.365577	9.48192	10.989	0.000930652	0.0065898
Spred1	0.616508	8.06149	10.9776	0.000936385	0.00662306
Srrm2	0.318875	9.98461	10.9669	0.000941806	0.00665404
Epb41	0.532745	8.33065	10.964	0.000943247	0.00665686
Aftph	0.572051	8.18952	10.95	0.000950369	0.00669974
Ggnbp2	0.515398	8.42223	10.9433	0.000953781	0.00671425
Sp100	0.669295	7.8883	10.9419	0.000954527	0.00671425
Stard10	0.684388	7.84049	10.9387	0.000956163	0.00671836
Rftn1	0.652118	7.93379	10.9277	0.000961836	0.0067508
Trim14	0.744834	7.73585	11.812	0.000964647	0.00676311
Scaf1	0.70272	7.78635	10.9152	0.000968315	0.00678138
Rpl35	0.270173	10.5882	10.9042	0.000974026	0.00681392
Kansl1l	0.65345	7.93698	10.8934	0.000979704	0.00684615
Ptpn12	0.642553	7.96647	10.8896	0.000981706	0.00685167
Prmt1	-0.536851	8.5057	10.8879	0.000982637	0.00685167
Nynrin	0.687321	7.83229	10.882	0.000985755	0.0068584
Gja1	-0.794079	7.67496	11.4089	0.000986407	0.0068584
Cdv3	-0.464341	8.83235	10.8802	0.00098682	0.0068584
Usp33	0.699592	7.75922	10.8689	0.000992706	0.00688775
Cdk17	0.558432	8.24546	10.8667	0.000993877	0.00688775
Akap8l	0.619332	8.02957	10.8659	0.000994275	0.00688775
Rrnad1	0.735047	7.6928	11.5632	0.000997184	0.00690042
Pum1	0.511942	8.44477	10.8576	0.000998727	0.00690364
Zfp738	0.706541	7.77101	10.852	0.00100175	0.0069134
2610037D02Rik	0.710466	7.75291	10.8634	0.0010023	0.0069134
Kif21b	0.722941	7.7283	11.0774	0.00100902	0.00695225
Zadh2	0.706659	7.75535	10.8314	0.0010129	0.00697149
Mfsd6	0.708225	7.77278	10.8754	0.00101808	0.00699954
Sin3a	0.638102	7.95965	10.8107	0.00102425	0.0070344
Zswim8	0.772934	7.68042	12.1029	0.00102764	0.007045
Fam160b1	0.680347	7.83314	10.8029	0.00102854	0.007045
Kdm5a	0.52399	8.34342	10.8019	0.00102909	0.007045
Chd8	0.561177	8.22219	10.7955	0.00103264	0.00705662
Vps13d	0.709048	7.77356	10.7949	0.001033	0.00705662
Esam	0.64158	7.9778	10.7848	0.00103859	0.00708517
Setd7	0.614326	8.02244	10.7834	0.0010394	0.00708517
Akap11	0.638654	7.96755	10.7773	0.00104281	0.00709566
Pkn1	0.60396	8.09872	10.7767	0.00104315	0.00709566
Lsm2	-0.56044	8.37799	10.7649	0.00104976	0.00713302
Eya1	0.753054	7.69144	11.7734	0.00105244	0.00714363
Pgls	-0.446365	8.92447	10.743	0.00106223	0.00720242
Gnas	0.319139	9.99992	10.7381	0.00106501	0.00721366
Cct5	-0.433586	8.99436	10.7322	0.00106843	0.00722914
Bcdin3d	0.719297	7.72241	10.725	0.00107256	0.00724576
Fam69a	0.68325	7.8333	10.724	0.00107315	0.00724576
Arid1a	0.503598	8.45681	10.7167	0.00107735	0.00726646
Gigyf1	0.681551	7.82011	10.7131	0.00107944	0.00727284
Cnot6l	0.497524	8.47071	10.6951	0.00108993	0.00733106
Brd9	0.625321	8.00139	10.6944	0.00109037	0.00733106
Trim12a	0.658933	7.90129	10.6921	0.00109173	0.00733245
Golgb1	0.50421	8.53118	10.7523	0.00110046	0.00738336
Susd6	0.673824	7.84307	10.6747	0.001102	0.00738593
Fndc3a	0.573651	8.17971	10.6657	0.00110732	0.00741384
Ralgapa2	0.707017	7.74558	10.889	0.00111948	0.00748739
Stat6	0.710331	7.76945	10.9516	0.00113728	0.00759851
Letm2	0.710333	7.78975	10.6152	0.00114198	0.00762193
Susd1	0.665643	7.85235	10.6053	0.0011439	0.00762678
Ptprcap	0.38223	9.2154	10.5994	0.00114755	0.00764315
Icam1	0.687684	7.79	10.5886	0.00115426	0.00767983
Ccdc124	-0.730336	7.84415	10.5825	0.00115805	0.00768094
Hagh	-0.788136	7.69656	11.1789	0.00115829	0.00768094
Fam120b	0.685993	7.80153	10.5807	0.00115914	0.00768094
Atp6v0a2	0.711329	7.70671	10.7024	0.00115923	0.00768094
Eloa	0.595012	8.09731	10.5775	0.00116119	0.00768144
Rbm15	0.676537	7.82759	10.5766	0.00116171	0.00768144
Slc7a1	-0.714927	7.88367	10.5691	0.00116641	0.00770459
Ccdc47	0.474151	8.5592	10.5632	0.00117012	0.00772109
Elf4	0.69388	7.77973	10.5488	0.00117925	0.00776925
Ifngr1	0.579593	8.14556	10.5479	0.00117985	0.00776925
Hpgds	0.736928	7.75339	10.5874	0.00118535	0.00779395
Ndufc1	-0.477223	8.71032	10.5373	0.0011866	0.00779395
Usp6nl	0.756642	7.70667	12.0298	0.00118725	0.00779395
Aamp	0.524042	8.35341	10.5298	0.0011914	0.00781314
Plec	0.505025	8.42918	10.5262	0.00119371	0.00781713
Nktr	0.44233	8.72575	10.525	0.00119445	0.00781713
Bcl9l	0.676014	7.85378	10.5112	0.00120339	0.00786754
Neat1	0.598604	8.62544	10.7039	0.00121157	0.00791292
Eya2	0.708467	7.74223	10.7641	0.00121558	0.00793106
Gcc2	0.592348	8.19892	10.5695	0.00121861	0.00794268
Snrpe	-0.369736	9.51957	10.4483	0.00124482	0.00810529
Txnl4a	-0.643148	8.10064	10.4388	0.00125122	0.00813864
Cdk12	0.534602	8.3163	10.4345	0.00125416	0.0081495
Dbi	-0.633333	8.63993	10.6175	0.00126717	0.00822566
Slc25a24	0.679158	7.79175	10.4122	0.00126934	0.00823143
Brip1os	0.683296	7.76368	10.4084	0.00127188	0.00823954
Lars	-0.517524	8.55024	10.4145	0.00129113	0.00835578
Pde4b	0.672605	7.83081	10.3693	0.00129904	0.00839847
Rasa2	0.672241	7.84548	10.3618	0.0013069	0.00843359
Gtf2i	0.45026	8.68287	10.3578	0.00130711	0.00843359
Inafm1	0.702151	7.74007	10.3446	0.00131644	0.00848517
Pikfyve	0.710436	7.74781	11.0198	0.00132061	0.0085035
Lbh	0.765693	7.64923	11.7792	0.00132307	0.0085108
Clk4	0.618628	8.00325	10.3321	0.00132533	0.00851673
Pbx2	0.666688	7.84758	10.3249	0.00133051	0.00853512
Hipk3	0.683539	7.81615	10.713	0.00133113	0.00853512
Ube2c	-1.09208	8.45707	10.5213	0.00133219	0.00853512
Hnrnph3	0.536998	8.25254	10.3176	0.00133577	0.00854945
Mdm4	0.544286	8.22615	10.3139	0.00133839	0.00855764
Ascc3	0.581897	8.11139	10.3062	0.00134399	0.00858486
Zmym2	0.630517	7.94525	10.3019	0.0013471	0.00859619
Dag1	0.666832	7.83274	10.2985	0.00134957	0.00860334
Phkb	0.639326	7.91186	10.296	0.0013514	0.00860643
Sh3bp1	0.65406	7.86609	10.2776	0.00136484	0.00867505
Trim8	0.641991	7.92125	10.276	0.00136604	0.00867505
Ndufa13	-0.398984	9.22415	10.2757	0.00136625	0.00867505
Ddx6	0.448083	8.68457	10.2726	0.00136858	0.00868124
Cd164	0.600849	8.01288	10.2705	0.00137013	0.00868247
H2afx	-0.859951	8.43409	10.4589	0.00137614	0.00871191
Ldlrap1	0.657357	7.85128	10.256	0.0013809	0.00873342
Rcn2	0.608099	8.00737	10.2532	0.00138295	0.00873772
Atp11b	0.465141	8.58151	10.2468	0.00138773	0.00875927
Srgap3	0.715846	7.69483	10.7701	0.00139128	0.00877303
Tnks	0.60051	8.00846	10.239	0.00139364	0.00877922
Pdcd6ip	0.495282	8.4267	10.2324	0.00139861	0.0088019
Tmbim1	0.682369	7.77239	10.3081	0.00140139	0.0088024
Glo1	0.668851	7.84733	10.228	0.00140193	0.0088024
Mrpl20	-0.547756	8.37976	10.2268	0.00140282	0.0088024
Retreg2	0.674187	7.8246	10.2232	0.00140551	0.00881063
Zfp277	0.674037	7.84283	10.1993	0.00142377	0.00890889
Ccdc66	0.650895	7.86819	10.1988	0.0014242	0.00890889
Psat1	-0.702096	7.99631	10.2588	0.00142637	0.00890889
Thrap3	0.422653	8.80918	10.1954	0.00142676	0.00890889
Marf1	0.635817	7.91157	10.1901	0.00143088	0.00892592
Bclaf1	0.384903	9.12149	10.1778	0.00144042	0.00897663
Ppic	-0.566218	8.29824	10.1704	0.00144618	0.00900375
Abi3	0.658756	7.87613	10.1658	0.00144975	0.00901723
Gria3	0.689431	7.76698	10.1763	0.00147158	0.00914305
Sp1	0.567283	8.15196	10.1434	0.00147284	0.00914305
Golph3l	0.661636	7.8273	10.1063	0.00149715	0.00928495
Scd2	0.518299	8.34812	10.1025	0.0015025	0.00930906
Cope	-0.59331	8.19648	10.0969	0.00150476	0.0093141
Swap70	0.515477	8.34434	10.0924	0.00150841	0.00932762
Fam43a	0.720332	7.89994	10.2258	0.00151167	0.00933874
Gdf15	-1.04277	7.83655	10.2675	0.00152041	0.00938371
Arrb1	0.700895	7.73195	10.3717	0.00152998	0.00943363
Rhoh	0.589897	8.11426	10.06	0.00154508	0.00951756
Ranbp9	0.633922	7.90654	10.0412	0.00155075	0.00954333
Abi1	0.579463	8.107	10.0252	0.00156419	0.00961676
Brd1	0.517713	8.31768	10.0144	0.00157333	0.00966368
Trim30a	0.639918	7.90025	10.0139	0.00158223	0.00970002
Zdhhc20	0.606539	8.00751	10.0039	0.00158228	0.00970002
Sypl	0.479913	8.50794	9.99848	0.00158696	0.00971939
Notch2	0.708609	7.70847	10.5277	0.00160208	0.00979324
Rab27a	0.662669	7.82536	9.97962	0.00160323	0.00979324
Scaf11	0.387282	9.06373	9.97917	0.00160362	0.00979324
Dmxl1	0.603895	7.98824	9.97167	0.00161014	0.00982179
Atp6v1a	0.602735	8.02282	9.97026	0.00161136	0.00982179
Rpl38	0.24043	10.8696	9.96657	0.00161458	0.00983204
Pwwp2a	0.61924	7.93363	9.94587	0.00163276	0.00993329
U2af2	0.615802	7.95416	9.93476	0.0016426	0.00997969
Gm16141	0.73925	7.67145	11.1764	0.00164351	0.00997969
Srbd1	0.675985	7.78804	9.92565	0.00165072	0.0100139
Apc	0.523456	8.25731	9.9162	0.00165918	0.0100557
Pcnx	0.715321	7.72498	10.688	0.00166088	0.0100565
Trpc4ap	0.540244	8.18341	9.8927	0.0016804	0.0101607
Mfsd4a	0.650599	7.85259	9.89175	0.00168127	0.0101607
Eif1b	0.466068	8.56791	9.88703	0.00168557	0.0101771
Nek6	-0.642982	8.02747	9.89746	0.00169041	0.0101941
Ccdc181	0.6952	7.71117	10.1919	0.00169185	0.0101941
Nfatc3	0.610774	7.95426	9.8764	0.00169529	0.0101941
Pcyt1a	0.63604	7.89849	9.87557	0.00169606	0.0101941
Wrn	0.589708	8.0451	9.87524	0.00169636	0.0101941
Myl10	0.83191	8.38035	10.0475	0.00170544	0.010239
Slc6a6	0.590019	8.07439	9.85763	0.00171261	0.0102724
Glrx5	-0.613205	8.1292	9.85056	0.00171917	0.0102942
Zzz3	0.559092	8.15253	9.85025	0.00171946	0.0102942
Atxn1	0.560028	8.1099	9.8482	0.00172136	0.010296
Hipk1	0.518216	8.27607	9.82952	0.00173886	0.0103846
Tmem106b	0.57358	8.08315	9.82864	0.00173969	0.0103846
Cdc42ep3	0.578283	8.08394	9.8272	0.00174105	0.0103846
Ccnt1	0.60113	7.99138	9.81233	0.00175512	0.010455
Xrn1	0.551671	8.14352	9.81014	0.0017572	0.010455
Saraf	0.444376	8.64153	9.80955	0.00175776	0.010455
Gpx4	0.451465	8.60542	9.79874	0.00176808	0.0105066
Nhsl2	-0.736478	7.69796	9.7931	0.00177368	0.0105301
Katnbl1	0.722553	7.66323	10.5369	0.0017776	0.0105435
Ddx39	-0.718701	8.05083	9.91889	0.00178921	0.0106026
Ube2d1	0.688474	7.73769	9.91907	0.001794	0.0106211
Tgoln1	0.578506	8.05197	9.7673	0.00179844	0.0106363
Cpne2	0.574123	8.09152	9.76581	0.00179989	0.0106363
Stag1	0.471708	8.48099	9.74998	0.00181665	0.0107169
Senp1	0.62693	7.90819	9.74847	0.00181688	0.0107169
Cdk4	-0.484392	8.72206	9.781	0.0018498	0.010901
Atad2	0.662773	8.69361	9.88431	0.00185748	0.0109362
Ubl7	-0.639138	7.98128	9.70482	0.00186036	0.0109419
Gm26917	0.462186	8.5494	9.71076	0.00186187	0.0109419
Pcna	0.681846	8.1452	9.87404	0.00186716	0.0109629
Zscan26	0.634871	7.86005	9.68341	0.00188206	0.0110403
Micu1	0.672996	7.80272	10.5341	0.0018841	0.0110421
Baz1b	0.411125	8.88962	9.70293	0.00189052	0.0110679
Arhgap45	0.571784	8.07001	9.67439	0.00189197	0.0110679
Slc1a5	-0.671874	7.91436	9.66066	0.00190542	0.0111364
Coro1b	0.57345	8.08243	9.65134	0.00191507	0.0111647
Bmi1	0.648318	7.81757	9.65063	0.00191581	0.0111647
Tfdp2	0.497321	8.36496	9.65039	0.00191606	0.0111647
Rab3gap1	0.576294	8.07173	9.64924	0.00191725	0.0111647
Slc38a9	0.648074	7.82505	9.6392	0.00192771	0.0112154
Uhrf1bp1l	0.658634	7.79572	9.67708	0.00194144	0.0112851
Man1a2	0.536979	8.21438	9.62221	0.00194555	0.0112987
Zfp207	0.479904	8.42775	9.61383	0.00195442	0.0113399
Rsf1	0.489565	8.41247	9.6232	0.00196104	0.011368
Ccny	0.641918	7.86233	9.60371	0.00196517	0.0113816
Esyt2	0.634665	7.85261	9.59677	0.00197257	0.0114142
Yipf6	0.7146	7.69907	10.4506	0.00197568	0.0114218
Aebp2	0.560647	8.08854	9.57474	0.00199629	0.0115295
Rpl15	0.350607	9.33	9.57324	0.00199792	0.0115295
Slk	0.397846	8.91038	9.57072	0.00200065	0.0115297
Smarcad1	0.561161	8.07953	9.56876	0.00200277	0.0115297
Cavin1	0.643156	7.78935	9.56821	0.00200337	0.0115297
Xpc	0.543801	8.16809	9.55554	0.00201719	0.0115879
Cul7	0.669892	7.74887	9.55286	0.00202012	0.0115879
Nr1d2	0.706521	7.70506	10.1387	0.00202073	0.0115879
Zfyve27	0.694035	7.70224	10.1182	0.00202073	0.0115879
Erlin2	0.693535	7.72691	10.2195	0.0020231	0.0115911
Pum2	0.479672	8.42042	9.53602	0.00203866	0.0116605
Usp48	0.595003	7.98344	9.53534	0.00203942	0.0116605
Ercc6	0.713231	7.72554	10.9856	0.00204068	0.0116605
Usp34	0.441224	8.60813	9.53187	0.00204327	0.0116649
Zcchc7	0.497545	8.37592	9.5295	0.00204589	0.0116694
Smg6	0.530805	8.22626	9.52245	0.00205373	0.0117037
Smc1a	0.328605	9.68057	9.5204	0.00205602	0.0117063
Rasal3	0.660593	7.76086	9.68362	0.00206656	0.0117558
Pik3c2a	0.690351	7.74303	10.2702	0.00207041	0.0117603
Myh9	0.40032	9.50787	9.67583	0.00207101	0.0117603
Ing2	0.644556	7.84438	9.50388	0.00207453	0.0117698
Appl1	0.545714	8.16271	9.49839	0.00208072	0.0117941
Wwc2	0.539979	8.17057	9.49682	0.0020825	0.0117941
Tmf1	0.553327	8.12216	9.48843	0.00209201	0.0118374
Dnajb14	0.600939	7.95525	9.4855	0.00209534	0.0118458
Sipa1	0.643001	7.86877	9.47856	0.00210324	0.01188
Fam50a	0.575145	8.0527	9.46364	0.00212035	0.0119613
Jarid2	0.6045	7.97647	9.46274	0.00212138	0.0119613
Stx2	0.699688	7.69958	10.207	0.00213373	0.0120203
Spast	0.611877	7.92787	9.43703	0.00215121	0.0121081
Fnip1	0.612623	7.94107	9.42994	0.00215951	0.0121441
Cyc1	-0.542079	8.29194	9.42346	0.00216712	0.0121762
Zfp507	0.623721	7.87098	9.41724	0.00217446	0.0122067
Traf3ip3	0.517285	8.24395	9.40801	0.00218538	0.0122573
Ywhaz	0.380768	9.0008	9.40575	0.00218806	0.0122616
Son	0.328411	9.54904	9.39771	0.00219764	0.0123045
Serbp1	-0.277713	10.5841	9.46141	0.00220436	0.0123313
Fam168a	0.614967	7.88605	9.38365	0.00221449	0.0123771
Lrrc59	-0.595843	8.10675	9.37864	0.00222053	0.0124
Lin7c	0.60646	7.91361	9.37771	0.00224876	0.0125468
Peli1	0.625463	7.89387	9.35188	0.00225304	0.0125597
4921524J17Rik	0.625141	7.86671	9.34042	0.00226712	0.012612
Ptpra	0.485821	8.37144	9.33992	0.00226774	0.012612
Ankrd44	0.695065	7.68227	9.83221	0.00226834	0.012612
Ik	0.461004	8.49059	9.33481	0.00227405	0.0126327
Fbxo11	0.62028	7.857	9.32914	0.00228106	0.0126607
Slc29a1	-0.730619	7.70796	9.65345	0.00230284	0.0127613
Aprt	-0.4873	8.60546	9.36044	0.00230318	0.0127613
Senp6	0.399729	8.85127	9.30231	0.00231457	0.0128133
Zfp638	0.44462	8.55127	9.29704	0.00232122	0.0128303
Pak1	0.553819	8.0851	9.29669	0.00232165	0.0128303
Atp5o-1	-0.452567	8.71522	9.29293	0.0023264	0.0128454
Etfrf1	0.69558	7.70354	9.86363	0.00233382	0.0128753
Rps14	-0.167369	12.9243	9.28158	0.00234081	0.0128916
Trappc8	0.656932	7.80232	9.67696	0.00234081	0.0128916
Ywhab	0.3508	9.28811	9.27618	0.00234769	0.0129184
Ncoa7	0.504051	8.2784	9.27415	0.00235028	0.0129215
Nrip1	0.465058	8.48026	9.27055	0.00235488	0.0129357
Lamp2	0.461933	8.48355	9.26882	0.0023571	0.0129367
Ppp1r14b	-0.497294	8.71838	9.36491	0.00238259	0.0130644
Mrto4	-0.637412	8.00511	9.24824	0.00238444	0.0130644
Mrpl12	-0.574275	8.35424	9.31697	0.00239857	0.0131305
Snrnp48	0.519961	8.25405	9.22797	0.00241145	0.0131897
Mdc1	0.616744	7.8963	9.23912	0.00241574	0.0132019
Zfp592	0.642405	7.79986	9.21891	0.00242197	0.0132247
Prpf38b	0.427659	8.66447	9.20312	0.00244286	0.0133274
Cul1	0.44535	8.54338	9.18179	0.00247137	0.0134714
Golga2	0.677178	7.73628	9.7547	0.0024903	0.0135544
Dnm1l	0.494227	8.32309	9.16738	0.00249084	0.0135544
Atm	0.574028	7.99875	9.15409	0.00250892	0.0136259
Mrpl34	-0.492965	8.47536	9.1537	0.00250945	0.0136259
Psmg1	-0.651369	7.92642	9.15227	0.0025114	0.0136259
Pkd2	0.632257	7.7864	9.15147	0.0025125	0.0136259
Inpp1	0.597014	7.93334	9.14594	0.00252007	0.0136554
Pias1	0.624	7.86589	9.14213	0.0025253	0.0136721
Rpn2	-0.512073	8.41042	9.14616	0.00252889	0.01368
2310009B15Rik	-0.702738	7.76586	9.11478	0.0025632	0.0138469
Fmnl1	0.517623	8.20638	9.11415	0.00256408	0.0138469
Khnyn	0.71733	7.66836	10.3581	0.00258083	0.0139256
Rcbtb2	0.460583	8.47259	9.09927	0.00258493	0.0139359
Tsg101	0.595604	7.95392	9.08782	0.00260109	0.0140113
Dennd6a	0.592327	7.94964	9.07717	0.00261623	0.014081
Washc4	0.588558	7.95161	9.06546	0.00263296	0.0141591
Nudcd2	-0.54786	8.25303	9.06331	0.0026367	0.0141601
Arhgap21	0.584831	7.96995	9.06225	0.00263757	0.0141601
Jak2	0.587019	7.95045	9.05235	0.00265184	0.0142247
Cep162	0.623866	7.86522	9.047	0.00265958	0.0142513
Zfp710	0.640598	7.78096	9.04525	0.00266211	0.0142513
Atp5h	-0.354192	9.43679	9.04431	0.00266348	0.0142513
Siae	0.676769	7.71112	9.45817	0.00266827	0.014265
Limd1	0.627792	7.87429	9.03827	0.00267226	0.0142744
Ncor2	0.522647	8.17162	9.02563	0.00269074	0.0143611
Ankhd1	0.543245	8.08782	8.99793	0.00273165	0.0145576
Lyl1	0.563253	8.07106	8.99762	0.00273212	0.0145576
Rps7	0.186187	11.8642	8.99294	0.0027391	0.0145827
Pafah1b1	0.370501	9.01257	8.98898	0.00274502	0.014596
Vps4b	0.479067	8.35491	8.98645	0.00274881	0.014596
Dido1	0.488998	8.30344	8.98547	0.00275027	0.014596
Tia1	0.46811	8.43937	8.98201	0.00275547	0.014596
Aurka	-0.757713	7.66228	9.05807	0.00275887	0.014596
Psmb6	-0.465269	8.60287	8.97953	0.00275919	0.014596
Shprh	0.57359	7.98997	8.97922	0.00275966	0.014596
Pip4k2b	0.608815	7.85683	8.97766	0.00276201	0.014596
Cdk2	0.658154	7.73054	8.97757	0.00276214	0.014596
Nub1	0.517519	8.20709	8.97206	0.00277046	0.0146083
Ebi3	0.643856	7.81036	8.97179	0.00277086	0.0146083
Josd1	0.612362	7.88421	8.97148	0.00277132	0.0146083
Cox18	-0.700278	7.7032	9.03563	0.00279225	0.0147065
Krit1	0.446748	8.50869	8.95609	0.00279468	0.0147071
Uspl1	0.643736	7.7618	9.13126	0.00280806	0.0147654
Ran	-0.470352	9.20955	9.09284	0.0028164	0.014796
Eif4g2	0.308759	9.71239	8.94053	0.0028185	0.014796
Osbpl3	0.658634	7.73733	9.3206	0.00283068	0.0148429
Mrps28	-0.622143	7.96915	8.93171	0.00283208	0.0148429
Gnpat	0.599586	7.90873	8.91955	0.00285092	0.0149244
Sem1	-0.343582	9.49802	8.91867	0.0028523	0.0149244
Erap1	0.577966	7.97222	8.9092	0.00286707	0.0149894
Mctp1	0.533093	8.12561	8.90174	0.00287875	0.0150382
Map4k2	0.629361	7.79558	8.89588	0.00288798	0.0150741
Pnpla7	0.618974	7.83126	8.89139	0.00289505	0.0150987
Ppp1r9b	0.584605	7.94507	8.87778	0.00291664	0.0151988
Tmem57	0.544006	8.0894	8.86479	0.00293738	0.0152945
Mlec	-0.507636	8.6994	9.00064	0.00294026	0.015297
Leng8	0.587463	7.94114	8.85235	0.00295739	0.0153678
Tbc1d15	0.487868	8.29272	8.85156	0.00295867	0.0153678
Fgfr1op	0.634365	7.74703	8.84617	0.00296739	0.0153959
Ttc28	0.624602	7.82289	8.84512	0.00296909	0.0153959
Emc6	-0.549947	8.2334	8.84375	0.0029713	0.0153959
Asxl2	0.498737	8.26246	8.84053	0.00297653	0.0154105
Xpnpep1	-0.690073	7.6942	8.83698	0.0029823	0.0154279
Tapt1	0.659868	7.73389	9.47103	0.00299183	0.0154646
Wac	0.49496	8.26748	8.82769	0.00299747	0.0154813
Hcls1	0.511509	8.20813	8.82497	0.00300192	0.0154917
Dynll2	0.520943	8.31233	8.88526	0.00300589	0.0154917
Tug1	0.624884	7.82291	8.82202	0.00300677	0.0154917
Micall1	0.687802	7.68298	10.085	0.0030108	0.015499
Smc5	0.47117	8.39797	8.81821	0.00301302	0.015499
Sfmbt1	0.648565	7.7242	8.81259	0.00302227	0.0155341
Fam45a	0.641984	7.76046	8.80714	0.00303128	0.0155679
Alox5ap	0.42562	8.61364	8.80169	0.00304032	0.0156018
Ap2s1	-0.475491	8.5039	8.78942	0.00306085	0.0156945
Bicd1	0.55281	8.06773	8.7964	0.00307063	0.0157321
Dlg4	0.591749	7.90853	8.76944	0.00309433	0.0158213
Ubr2	0.479267	8.35022	8.76902	0.00309505	0.0158213
Prkar1a	0.360277	9.04467	8.76811	0.00309658	0.0158213
Nlk	0.647275	7.71779	8.7673	0.00309795	0.0158213
Map3k2	0.601945	7.88921	8.75659	0.00311613	0.0158904
AI480526	0.657056	7.73121	8.94731	0.00311646	0.0158904
Hnrnpul2	0.419494	8.61442	8.75119	0.00312533	0.015923
Mapk3	0.590765	7.93567	8.74933	0.00312852	0.0159265
Siva1	-0.444446	8.6771	8.74761	0.00313174	0.0159302
Hist1h1b	-0.929894	9.08166	8.88855	0.00313779	0.0159483
Esd	0.379644	8.93032	8.74129	0.00314228	0.0159585
Cap1	0.5369	8.08125	8.72057	0.00317806	0.0161217
Prrc2c	0.310038	9.69074	8.71976	0.00317947	0.0161217
Cir1	0.631199	7.78822	8.70086	0.00321247	0.0162762
Pex13	0.60084	7.87211	8.69896	0.00321582	0.0162802
Gcnt1	0.616943	7.82209	8.69738	0.00321859	0.0162814
Eif1	0.294142	10.5906	8.83486	0.00322748	0.0163082
Csad	0.572345	7.99782	8.69643	0.00322898	0.0163082
Ing3	0.622421	7.8195	8.68766	0.00323573	0.0163293
Trip13	-0.702092	7.689	8.85343	0.00324132	0.0163446
Mapk1	0.464246	8.37903	8.68404	0.00324597	0.0163552
Herpud2	0.67542	7.74549	9.76479	0.00325179	0.0163716
Slc7a5	-0.694612	7.70225	8.69365	0.00325953	0.016392
Atp13a3	0.604187	7.87433	8.67345	0.00326096	0.016392
Oxa1l	0.553699	8.06037	8.67184	0.00326384	0.0163935
Casp8ap2	0.542572	8.17532	8.71049	0.00327207	0.0164171
Otud7b	0.625413	7.80611	8.66632	0.00327369	0.0164171
Srsf11	0.371911	8.96724	8.66491	0.00327623	0.0164171
Suz12	0.434391	8.52757	8.65283	0.00329793	0.0165129
Sec24b	0.637246	7.76266	8.90987	0.00330159	0.0165183
Chd4	0.317532	9.6263	8.64395	0.00331398	0.0165673
Ints6l	0.605223	7.82461	8.64243	0.00331674	0.0165681
Pkn2	0.448732	8.48097	8.63767	0.00332539	0.0165984
Ptbp2	0.629658	7.7688	8.63313	0.00333365	0.0166266
Pdk1	0.604147	7.88868	8.62697	0.0033449	0.0166698
Mrps14	-0.42991	8.70026	8.61803	0.00336129	0.0167297
Tcf4	0.396079	8.78335	8.61755	0.00336217	0.0167297
Fam193b	0.633017	7.72888	8.60971	0.00337662	0.0167886
Arid2	0.570481	7.98263	8.60598	0.00338352	0.0168098
Wdtc1	0.66659	7.71396	9.26305	0.00338887	0.0168233
Elf1	0.431081	8.55589	8.59682	0.00340051	0.0168519
Ppp1r18	0.544459	8.04744	8.59643	0.00340124	0.0168519
Arhgap12	0.666996	7.74965	9.59486	0.00340424	0.0168519
Msantd4	0.582982	7.931	8.59433	0.00340516	0.0168519
Tnfaip8	0.367129	9.01651	8.59085	0.00341165	0.0168709
Rmdn1	0.617564	7.81414	8.5813	0.00342952	0.0169462
Prkcq	0.591469	7.89688	8.56924	0.00345223	0.0170452
Gimap6	0.486869	8.41575	8.62282	0.00346632	0.0171016
Ncapd3	0.617202	7.97829	8.64367	0.00347368	0.0171247
Icam2	-0.689926	7.73151	8.55337	0.0034831	0.0171523
Tshz1	0.592229	7.9061	8.55215	0.00348466	0.0171523
Gstm5	-0.721494	7.69557	9.21804	0.00350267	0.0172277
Rplp1	-0.1574	13.0851	8.53748	0.00351275	0.0172394
Sertad2	0.617476	7.80958	8.53725	0.00351319	0.0172394
Ring1	0.661516	7.72238	9.11383	0.00351412	0.0172394
Mast3	0.610283	7.84158	8.53588	0.00351583	0.0172394
Tnfrsf1a	0.558533	7.99748	8.50459	0.00357658	0.0175223
Sos1	0.6137	7.81496	8.50335	0.003579	0.0175223
Hsp90ab1	-0.230843	12.0975	8.63896	0.00358193	0.0175232
Araf	0.5856	7.89202	8.48419	0.00361674	0.01768
Mast4	0.529038	8.09917	8.48078	0.00362352	0.0176996
Trappc6b	0.60068	7.86018	8.46808	0.0036488	0.0178095
Acadm	0.475921	8.33335	8.46665	0.00365167	0.0178099
Tomm40	-0.576304	8.08874	8.46301	0.00365895	0.0178318
Aff3	0.584216	7.89565	8.44929	0.00368654	0.0179526
Hes6	-0.745343	7.70528	9.61621	0.00369446	0.0179775
Mpp1	0.637933	7.78285	9.21206	0.00375602	0.0182631
Odc1	-0.597426	7.99006	8.40442	0.00377832	0.0183545
Tsix	0.505612	9.07366	8.53744	0.00378055	0.0183545
Zfp148	0.468353	8.334	8.3988	0.00378997	0.018374
S100pbp	0.613838	7.78956	8.39863	0.00379032	0.018374
Map3k1	0.647394	7.74404	9.02926	0.00380828	0.0184373
Dhx8	0.58779	7.89563	8.38931	0.00380974	0.0184373
Ank	0.622128	7.7512	8.38821	0.00381204	0.0184373
Casp1	0.644955	7.69456	8.38364	0.00382159	0.0184696
Ptbp3	0.385391	8.81794	8.36973	0.00385085	0.0185849
Dok1	0.624982	7.76797	8.36953	0.00385126	0.0185849
Cant1	0.67659	7.65515	9.24815	0.00388759	0.018746
Spns2	0.56367	7.99397	8.3421	0.00390963	0.0188381
Tob2	0.591586	7.87755	8.33945	0.00391531	0.0188406
Mex3a	-0.725286	7.64289	9.35751	0.00391625	0.0188406
Cnpy2	-0.398422	8.88543	8.33774	0.00391899	0.0188406
Kdm7a	0.636206	7.75646	8.57359	0.00393474	0.0189021
Rpl29	-0.223335	10.915	8.31754	0.00396265	0.0190219
Gm1673	0.645444	7.7143	8.3181	0.00396955	0.0190407
Crebbp	0.418987	8.57454	8.31232	0.00397401	0.0190478
Ccdc88b	0.676509	7.6669	9.25273	0.00398291	0.0190762
Cox6b1	-0.349765	9.30576	8.30353	0.00399322	0.0191113
Dr1	0.588041	7.90022	8.28842	0.00402646	0.0192559
Casp3	0.511396	8.16178	8.28118	0.0040425	0.0193182
Zmym4	0.485991	8.2159	8.27231	0.00406222	0.0193979
Lgals1	0.74447	8.09854	8.38435	0.00410163	0.0195703
Brpf1	0.617545	7.75373	8.25347	0.00410443	0.0195703
Ndufa11	-0.490213	8.37755	8.23804	0.00413935	0.019722
Cep135	0.637982	7.71432	8.78452	0.00414493	0.0197339
Mysm1	0.479759	8.26464	8.22519	0.00416865	0.0198321
Abr	0.627637	7.72014	8.38429	0.00417286	0.0198374
Fkbp15	0.601915	7.78831	8.22108	0.00417808	0.0198474
Ube2m	-0.472099	8.44113	8.2194	0.00418192	0.0198509
Zcchc8	0.566658	7.9431	8.20271	0.00422043	0.0200189
Kmt2d	0.558869	7.95736	8.19701	0.00423366	0.0200667
Mettl27	0.60303	7.8643	8.21274	0.00423693	0.0200674
Iqsec1	0.673868	7.67908	9.08535	0.00425865	0.0201553
Lactb	-0.64794	7.8259	8.17446	0.00428643	0.0202703
Ggps1	0.576425	7.89705	8.17325	0.00428928	0.0202703
Dhrs7	0.589121	7.88565	8.16184	0.00431625	0.0203826
Arhgef40	0.614248	7.74809	8.15748	0.00432661	0.0204165
Spred2	0.639657	7.72492	8.3521	0.00434377	0.0204823
Sik3	0.589945	7.85863	8.13652	0.00437674	0.0206087
B4galt6	0.639077	7.68784	8.42283	0.00437701	0.0206087
Acin1	0.348469	9.08354	8.13157	0.00438865	0.0206483
Hhex	0.44852	8.42418	8.11534	0.00442889	0.0208223
Kmt5b	0.541513	8.0153	8.11038	0.00444007	0.0208595
Lrrfip1	0.387261	8.74474	8.10651	0.00444951	0.0208773
Rc3h2	0.55082	7.98222	8.10616	0.00445038	0.0208773
Crim1	0.593664	7.86067	8.05933	0.00457703	0.0214557
Dync1li2	0.541706	7.99444	8.04974	0.00459061	0.0214899
Gnb4	0.601908	7.78214	8.05132	0.00459105	0.0214899
Patz1	0.564569	7.92721	8.04762	0.00459596	0.0214971
Rbm39	0.260153	10.2331	8.04557	0.00460114	0.0215047
Wsb1	0.532912	8.0232	8.04432	0.00460432	0.0215047
Cc2d1b	0.626004	7.71136	8.27703	0.00460885	0.0215102
Rdx	0.360393	8.9552	8.04096	0.00461284	0.0215131
Hoxb2	0.647418	7.6807	8.53748	0.00462699	0.0215634
Mboat2	-0.666208	7.7398	8.02789	0.00469057	0.0218438
Mob1a	0.474907	8.24603	7.99544	0.00472983	0.0220106
Egfl7	0.450986	8.88613	8.11376	0.00473824	0.0220337
Tspan3	0.509767	8.12863	7.99023	0.00474342	0.0220417
Gse1	0.54004	8.01715	7.98338	0.00476132	0.0221088
Cd81	0.350817	9.08396	7.96975	0.00479718	0.0222592
Atp9b	0.576852	7.86529	8.02064	0.00481526	0.0223269
Ifih1	0.596722	7.80506	7.96018	0.00482253	0.0223444
Nedd4	0.292428	9.72361	7.93912	0.00487878	0.022574
Ndufc2	-0.394404	8.84229	7.93898	0.00487914	0.022574
Fli1	0.435911	8.42806	7.93294	0.00489542	0.0226329
Appbp2	0.513289	8.10187	7.92803	0.00490867	0.0226736
Kdm4c	0.612938	7.76226	8.08811	0.00491132	0.0226736
Snhg9	-0.734037	7.65364	9.33758	0.0049176	0.0226862
Rbpj	0.542931	8.00217	7.9224	0.0049239	0.0226989
Cmip	0.518101	8.06661	7.91666	0.0049395	0.0227545
Hmgcs1	0.5984	7.86983	7.95328	0.00494435	0.0227604
Tmem59	0.373411	8.81896	7.91347	0.0049482	0.0227617
Ncbp3	0.514917	8.07747	7.91084	0.00495535	0.0227782
Ube2w	0.616698	7.76455	8.32474	0.00496919	0.0228255
Gadd45gip1	-0.480407	8.36042	7.89272	0.00500508	0.0229738
Dcaf11	0.626975	7.74455	8.43402	0.0050159	0.0230069
Ppp4r3b	0.428969	8.48108	7.88116	0.00503706	0.0230874
Tagln2	-0.338098	9.40095	7.8895	0.00504237	0.0230906
Agtrap	0.570601	7.87417	7.87831	0.00504497	0.0230906
Zhx1	0.509211	8.09186	7.87014	0.00506773	0.0231782
Wdfy3	0.586573	7.81664	7.87551	0.00510396	0.0233272
Dnmt3a	0.522868	8.04624	7.85215	0.00511823	0.0233757
Slc25a28	0.585072	7.8171	7.94972	0.00514294	0.0234718
Fyn	0.484514	8.23376	7.83793	0.00515852	0.02351
Slbp	0.57247	7.88546	7.83781	0.00515966	0.02351
Rhoa	0.365307	8.84705	7.83658	0.00516235	0.02351
Ppme1	0.588272	7.84745	7.83432	0.00516879	0.0235226
Rprd2	0.51514	8.06164	7.83168	0.00517632	0.0235401
Kcnq1ot1	0.374501	9.95668	7.94415	0.00518979	0.0235846
Aurkaip1	-0.448166	8.50797	7.81823	0.00521486	0.0236802
Wdr45b	0.583889	7.85862	7.81629	0.00522044	0.0236802
Smg9	0.669425	7.68952	9.07163	0.00522194	0.0236802
Ube2a	-0.606855	7.93689	7.80762	0.00524545	0.0237699
Mxd1	0.648811	7.6953	8.60713	0.00526385	0.0238365
Lnpk	0.617438	7.72805	7.79842	0.00529203	0.0239302
Irf9	0.609687	7.73456	7.81519	0.00529203	0.0239302
Cks1b	-0.661416	8.34406	7.90229	0.00530761	0.0239836
Kif13b	0.582006	7.82743	7.78386	0.00531465	0.0239927
Pik3ca	0.564592	7.9132	7.78302	0.00531711	0.0239927
Eef1a1	0.186894	12.2281	7.89036	0.00532348	0.0240045
Adipor2	0.441215	8.37136	7.77489	0.00534101	0.0240665
Eif2ak4	0.605071	7.73652	7.76445	0.00537186	0.0241795
Mpzl1	0.633953	7.72605	8.7124	0.00537364	0.0241795
Zfp281	0.622547	7.7564	8.28125	0.00540806	0.0243173
Ube2d2a	0.568363	7.87918	7.75044	0.00541355	0.0243248
Mef2d	0.559053	7.90449	7.7475	0.00542235	0.0243473
Ptpn1	0.50626	8.10326	7.74218	0.00543828	0.0244017
Dstyk	0.58628	7.83752	7.73227	0.00546812	0.0245183
Sptan1	0.468939	8.22612	7.72868	0.00547896	0.0245497
Idh3b	0.490124	8.1559	7.72692	0.00548431	0.0245565
Ap5m1	0.59126	7.80291	8.05544	0.00548975	0.0245636
Fbxo9	0.484164	8.21116	7.71918	0.00550777	0.024627
Azin1	0.564426	7.87407	7.71704	0.00551429	0.024639
Slc25a51	0.575176	7.84382	7.70954	0.00553717	0.0247239
Mafg	0.473451	8.25196	7.70629	0.00554711	0.024751
Gm2a	0.554515	7.93791	7.70312	0.0055582	0.0247832
Hdgfl3	0.502663	8.15504	7.72819	0.00556398	0.0247917
Slfn8	0.642569	7.71482	8.73332	0.00559532	0.024914
Pycr2	-0.583038	7.96051	7.68423	0.0056151	0.0249847
Ercc6l2	0.591941	7.77604	7.68044	0.00562687	0.0250196
Trrap	0.509733	8.0738	7.679	0.00563133	0.0250221
Timm13	-0.407027	8.72003	7.6736	0.00564815	0.0250793
Gltp	0.496126	8.1425	7.65106	0.00571891	0.0253759
Kat6b	0.530126	8.01301	7.64203	0.00574751	0.0254678
Dicer1	0.537098	7.96348	7.64201	0.00574758	0.0254678
Golga3	0.572409	7.85142	7.63628	0.00576582	0.0255309
Serinc1	0.477926	8.2015	7.63409	0.00577279	0.0255441
Fbxl12	0.635626	7.71295	8.1367	0.0057809	0.0255623
Cfap97	0.521401	8.08412	7.62747	0.00579396	0.0256023
Nck1	0.506466	8.0886	7.61983	0.00581848	0.0256929
Aak1	0.562488	7.88304	7.61758	0.00582571	0.0257071
Rnf111	0.521066	8.01756	7.59894	0.00588604	0.0259457
5031425E22Rik	0.560814	7.87729	7.59837	0.0058879	0.0259457
Pura	0.373673	8.77492	7.59553	0.00589715	0.0259686
Rab11b	0.531565	7.96174	7.57661	0.00595915	0.0262236
Ttc21b	0.603557	7.70766	7.57769	0.00599036	0.0263403
Gabarapl2	0.588337	7.76512	7.56609	0.00599393	0.0263403
Gnaq	0.543829	7.95171	7.55976	0.00601495	0.0264146
Wdr44	0.621166	7.70626	8.18923	0.00602798	0.0264536
Cln3	0.586091	7.80009	7.55246	0.00603927	0.026485
Strn3	0.455261	8.27218	7.54654	0.00605908	0.0265537
Man2b1	0.485912	8.15198	7.53074	0.00611226	0.0267684
Scamp1	0.625336	7.75692	8.11923	0.00612195	0.0267924
Ubash3b	0.548396	7.94444	7.5233	0.00613747	0.026838
Rnf103	0.652345	7.67678	8.54255	0.00614075	0.026838
Gbp7	0.515582	8.08727	7.53789	0.00615373	0.0268758
Afdn	0.52123	8.01816	7.51732	0.00615781	0.0268758
Rngtt	0.590989	7.76514	7.51562	0.00616362	0.0268828
Hnrnpr	0.370818	8.76938	7.51055	0.00618095	0.02694
Mbnl2	0.455413	8.29332	7.50134	0.00621251	0.0270591
Rps28	0.215675	10.6643	7.48762	0.00625988	0.0272469
Bptf	0.342166	9.0047	7.48769	0.00626976	0.0272713
Krr1	0.514829	8.04666	7.47615	0.00629975	0.0273831
Oxr1	0.513236	8.03169	7.47412	0.00630683	0.0273917
Scyl2	0.602139	7.73392	7.71165	0.00631401	0.0273917
Hnrnpk	0.296863	9.51689	7.4714	0.00631632	0.0273917
Anapc2	0.570092	7.81675	7.47068	0.00631885	0.0273917
Mtr	0.558085	7.86622	7.46685	0.00633227	0.0274313
Ttc33	0.575467	7.84609	7.45614	0.00636993	0.0275757
Zfp26	0.592066	7.71742	7.44854	0.0063968	0.0276733
Rpl18a	-0.160072	12.4013	7.44124	0.00642272	0.0277666
Fxyd5	0.305997	9.44672	7.43717	0.00643721	0.0278105
Psma7	-0.326856	9.42302	7.42864	0.0064677	0.0279125
Ndufs4	-0.457396	8.37514	7.42812	0.00646955	0.0279125
Lrrc58	0.504982	8.04751	7.42187	0.006492	0.0279703
Pds5a	0.430761	8.38224	7.41993	0.00649896	0.0279703
Bola2	-0.430204	8.56905	7.41969	0.00649982	0.0279703
Cpt1a	0.491851	8.12641	7.41952	0.00650044	0.0279703
Gpbp1	0.434926	8.36655	7.4136	0.00652178	0.0280432
Ctdsp2	0.497876	8.06785	7.40988	0.00653526	0.0280646
Rnf20	0.455771	8.25877	7.4098	0.00653553	0.0280646
Uqcrb	-0.34163	9.13595	7.40747	0.00654398	0.028082
Kansl3	0.566911	7.84143	7.39346	0.00659498	0.0282778
Agap1	0.574064	7.79249	7.39054	0.00660564	0.0282778
Zfp830	0.564634	7.84	7.39024	0.00660674	0.0282778
Dnaja1	0.43656	8.37173	7.39009	0.00660729	0.0282778
Lrif1	0.509123	8.05475	7.38481	0.00663713	0.0283865
Bbc3	0.565808	7.96194	7.41515	0.00667864	0.0285449
Thoc6	-0.631075	7.68821	7.36738	0.006691	0.0285786
Syne3	0.58416	7.77541	7.36157	0.00671258	0.0286517
Arhgef3	0.647778	7.66794	8.60089	0.0067497	0.0287909
Trp53bp1	0.523824	7.95279	7.34658	0.00676859	0.0288522
Hmga2	0.540451	8.09843	7.40494	0.00677955	0.0288797
Cldnd1	0.501101	8.09591	7.34104	0.00678943	0.0289025
Rnf130	0.422095	8.43222	7.3393	0.00679597	0.0289111
Zc3h7a	0.488154	8.10889	7.33081	0.00682804	0.0290282
Epb41l2	0.538914	7.9165	7.32946	0.00683317	0.0290308
Spc24	-0.735943	8.10834	7.42453	0.00686435	0.0291438
Ccm2	0.553275	7.89286	7.30512	0.00692604	0.0293762
Cpq	0.556489	7.87317	7.30454	0.00692826	0.0293762
Zeb2	0.470489	8.19134	7.28275	0.00701254	0.0297138
Dmtf1	0.562027	7.81415	7.28021	0.00702241	0.0297359
Ngly1	0.524138	7.96048	7.27401	0.00704663	0.0298187
Frs2	0.621631	7.71421	7.9217	0.00706119	0.0298277
Tmem55b	0.570464	7.80226	7.27022	0.00706146	0.0298277
Chchd10	-0.585829	7.91786	7.26919	0.00706552	0.0298277
Plscr2	-0.671935	8.26436	7.37058	0.00706741	0.0298277
Sclt1	0.56943	7.82505	7.26666	0.00707542	0.0298419
Itga6	0.41707	8.42722	7.26245	0.00709198	0.029892
Prkce	0.56536	7.82584	7.25902	0.0071055	0.0299292
Gbe1	0.626484	7.68985	8.12994	0.00715647	0.0301161
Rpl5	0.183824	11.3356	7.24543	0.00715928	0.0301161
Acsl3	0.57264	7.80821	7.24192	0.00717325	0.030155
Anxa4	0.588293	7.73737	7.2775	0.00718829	0.0301984
Aagab	0.584233	7.76317	7.22902	0.00722484	0.030332
Cyfip2	0.468001	8.22377	7.22624	0.00723598	0.0303588
Clasp2	0.554151	7.87749	7.21688	0.00727371	0.0304971
Rnf10	0.399023	8.49901	7.21342	0.00728767	0.0305356
Slf1	0.574971	7.75811	7.21177	0.00729438	0.0305437
Zfr	0.390544	8.58765	7.20372	0.00732871	0.0306674
Rffl	0.618689	7.69377	7.87874	0.00736514	0.0307997
Kdm4a	0.566845	7.80006	7.18781	0.00739209	0.0308922
Dnpep	0.581637	7.75982	7.18428	0.00740663	0.0309327
Samd4b	0.572156	7.80786	7.17728	0.00743547	0.0310329
Csnk1e	0.458988	8.2519	7.16825	0.00747286	0.0311686
Snap23	-0.470852	8.34324	7.19074	0.00748657	0.0312054
Ssfa2	0.599258	7.71895	7.5443	0.00750831	0.0312566
E2f8	0.613894	7.66594	7.18375	0.00751209	0.0312566
Ints8	0.59117	7.74171	7.38113	0.0075135	0.0312566
Brd3	0.418868	8.41857	7.14582	0.00756659	0.031457
Atp11c	0.610421	7.71471	7.91758	0.00761594	0.0316415
Slc44a2	0.594888	7.71585	7.5712	0.00768115	0.0318558
Sdf4	0.428604	8.37389	7.11851	0.00768239	0.0318558
0610030E20Rik	0.546701	7.88346	7.11849	0.00768247	0.0318558
Dgkg	0.585631	7.76928	7.50188	0.00777549	0.0322207
Zfp874b	0.636974	7.69107	8.01729	0.00778208	0.0322271
Ubtf	0.383864	8.69785	7.12273	0.00779033	0.0322404
Klf13	0.4746	8.15154	7.09187	0.00779706	0.0322474
Pnpla2	0.549574	7.87862	7.08989	0.00780565	0.032262
Syce2	-0.500072	8.21644	7.08453	0.00782893	0.0323373
Myo9a	0.566867	7.75992	7.07968	0.0078501	0.0324013
Tmem147	-0.475356	8.26152	7.07866	0.00785454	0.0324013
St13	0.336637	8.991	7.07582	0.00786698	0.032431
Kif2a	0.423501	8.36184	7.0747	0.00787189	0.032431
Asxl1	0.499858	8.01333	7.06805	0.00790106	0.0325239
Ubxn2a	0.484439	8.13033	7.07213	0.00790463	0.0325239
Sdha	0.41083	8.41709	7.06381	0.00791974	0.0325651
Tab2	0.410945	8.45611	7.05347	0.00796542	0.0327319
Tuba4a	-0.547925	8.06079	7.07361	0.00797301	0.0327421
Golga1	0.579259	7.77576	7.38954	0.00799886	0.0328272
Lyn	0.485308	8.0822	7.04464	0.00800467	0.0328299
Ppp1r35	-0.605311	7.77989	7.04135	0.00801933	0.032869
Plp2	0.5432	7.84924	7.03873	0.00803105	0.0328956
F11r	0.536162	7.90599	7.03759	0.00803611	0.0328956
Nup155	0.572942	7.75932	7.03276	0.00805775	0.0329325
Exosc8	-0.535598	8.19524	7.07737	0.00805811	0.0329325
Ppp2r5e	0.504425	8.00149	7.03114	0.00806505	0.0329325
Lpin2	0.522984	7.94748	7.03098	0.00806573	0.0329325
Taldo1	0.379352	8.63467	7.02362	0.00809887	0.0330467
Ttc39b	0.537639	7.88097	7.02111	0.00811019	0.0330718
Ccdc28a	0.576917	7.74684	7.01898	0.00811982	0.0330899
Rbm4b	0.548236	7.85808	7.01733	0.0081273	0.0330993
Gm26518	0.595706	7.68976	7.00812	0.00816907	0.033241
Rnf38	0.601969	7.72803	7.64387	0.00817506	0.033241
Rnpepl1	0.576784	7.74409	7.00623	0.00817767	0.033241
Uba6	0.523768	7.93936	7.00201	0.00819691	0.033298
Hnrnpdl	0.384793	8.66391	7.01352	0.00824673	0.0334791
Txnrd1	0.380387	8.58839	6.98414	0.0082789	0.0335884
Lrp6	0.502314	8.00596	6.9773	0.00831053	0.0336776
Tet1	0.54391	7.88052	6.9771	0.00831143	0.0336776
Gsk3b	0.413289	8.40399	6.9744	0.00832393	0.0337069
Usp19	0.468955	8.12984	6.97292	0.00833079	0.0337133
Smurf2	0.555981	7.81882	7.01592	0.00835517	0.0337906
Tet3	0.485395	8.06376	6.96417	0.00837153	0.0338155
Pelp1	-0.606455	7.75702	6.96409	0.00837191	0.0338155
Guf1	0.499675	7.99974	6.96296	0.00837719	0.0338155
Ccdc50	0.412451	8.40063	6.95897	0.00839583	0.0338694
Bcat2	-0.5987	7.77077	6.95669	0.0084065	0.033891
Chpt1	0.574871	7.75116	6.95144	0.00843113	0.0339601
Mettl1	-0.533756	8.02842	6.95025	0.00843669	0.0339601
Synj1	0.593851	7.7379	7.4238	0.00843956	0.0339601
Kcnn4	0.50497	8.02735	6.94136	0.00847861	0.034089
Itgb1	0.328929	9.00678	6.94059	0.00848226	0.034089
Ppa2	-0.577279	7.86434	6.93225	0.00852178	0.0342263
Csnk1d	0.502398	7.98884	6.92664	0.00854845	0.0343118
Atxn7l3	0.538438	7.87361	6.92494	0.00855659	0.034323
Crkl	0.559968	7.82173	6.92211	0.00857008	0.0343555
Zc3h14	0.404235	8.44681	6.90445	0.00865488	0.0346705
Atp6ap1	0.553192	7.79949	6.9035	0.00865948	0.0346705
Ehmt1	0.473515	8.09898	6.89944	0.00867909	0.0347272
Idh3a	-0.539205	7.96388	6.89364	0.00870723	0.034818
Lrrk1	0.589538	7.73928	7.3588	0.00871387	0.0348228
Prr14l	0.53888	7.84569	6.88986	0.00872558	0.0348478
Tnpo1	0.466753	8.15228	6.88841	0.00873267	0.0348544
Lrrc41	0.572965	7.7478	6.88265	0.00876074	0.0349446
Synj2bp	0.479825	8.08109	6.87994	0.00877401	0.0349757
Jpt1	-0.613753	8.18838	6.96504	0.00880627	0.0350824
Mrpl54	-0.483805	8.27663	6.88042	0.00885059	0.035237
Cop1	0.53336	7.86869	6.85987	0.00887281	0.0353035
Phf2	0.561461	7.79982	6.9523	0.00889933	0.035387
Ing1	0.485936	8.07189	6.84793	0.00893212	0.0354953
Tmem176b	0.342107	8.84004	6.84123	0.00896559	0.0356062
Zfp91	0.359289	8.72742	6.83681	0.00898772	0.0356719
Brca2	0.628083	7.93255	6.9178	0.00903536	0.0358388
Kdsr	0.546523	7.84197	6.82154	0.00906464	0.0359326
Psd4	0.541749	7.83554	6.80667	0.00914022	0.0362098
Pank2	0.545661	7.84613	6.80276	0.00916021	0.0362665
AI314180	0.427346	8.30659	6.79526	0.00919863	0.0363829
Ate1	0.488572	8.05803	6.7948	0.00920098	0.0363829
Ube3b	0.597151	7.72675	7.50575	0.00922999	0.036475
Prpf18	0.551874	7.79143	6.78761	0.00923804	0.0364843
Ube2i	0.502283	7.98812	6.78253	0.00926426	0.036548
Slc39a6	0.58582	7.70653	6.99016	0.0092656	0.036548
Taok3	0.435657	8.28639	6.77345	0.00931137	0.0366771
Syap1	0.544165	7.81391	6.77273	0.00931511	0.0366771
Hexb	0.567628	7.73467	6.77265	0.00931555	0.0366771
Cab39	0.464941	8.12816	6.76229	0.00936963	0.0368673
Tbc1d10c	0.535879	7.88901	6.75998	0.00938169	0.0368921
Chka	0.550563	7.7959	6.75723	0.00939616	0.0369257
Ap1b1	0.549597	7.8181	6.75615	0.0094018	0.0369257
Arpc5	0.361024	8.70019	6.75106	0.00942858	0.0370082
Rab18	0.425781	8.32182	6.74989	0.00943476	0.0370097
Cnpy3	0.497163	7.99771	6.74152	0.00947897	0.0371604
Rnf213	0.491896	8.02066	6.73465	0.00951544	0.0372805
Rpsa	-0.175684	12.3652	6.80954	0.00954866	0.0373877
Rps3	-0.151591	12.3801	6.72107	0.00958794	0.0375185
Rpl14	-0.171168	11.7358	6.71886	0.00959984	0.0375421
Mapk14	0.484719	8.01377	6.71702	0.00960969	0.0375577
Cyfip1	0.432329	8.28516	6.71167	0.00963903	0.0376493
St7	0.543973	7.82603	6.71019	0.00964648	0.0376554
Pip5k1a	0.535262	7.86415	6.70461	0.00967663	0.0377501
Hnrnpf	0.326033	8.98122	6.70273	0.00968677	0.0377666
Dtd1	-0.44385	8.35822	6.69517	0.00972784	0.0379036
Zfp146	0.551452	7.82195	6.97216	0.00974459	0.0379458
Ptpn22	0.550904	7.79463	6.68046	0.00980816	0.0381701
Cnot10	0.509587	7.91064	6.67856	0.00981864	0.0381876
Eif4ebp2	0.470013	8.11882	6.67282	0.0098502	0.038287
AW549877	0.555048	7.76831	6.74781	0.00990602	0.0384806
Rhob	0.589128	7.73933	7.24429	0.00996378	0.0386815
Usp47	0.482959	8.03115	6.65022	0.00997553	0.0387036
Srfbp1	-0.592333	7.69445	6.64844	0.00998551	0.0387188
Uhrf1	0.608933	7.8657	6.72274	0.00999986	0.038751
Acly	0.518845	7.91888	6.63805	0.0100437	0.0388973
Lsm4	-0.411375	8.52646	6.63552	0.0100776	0.0390049
Efhd2	0.514756	7.91985	6.62801	0.0101003	0.0390693
B230307C23Rik	0.564116	7.73978	6.62433	0.0101211	0.0391261
Rbm43	0.461286	8.12877	6.62323	0.0101274	0.0391265
Brd2	0.393576	8.47189	6.62207	0.010134	0.0391283
Ralgapb	0.548847	7.76807	6.61988	0.0101464	0.0391527
Fnbp4	0.455502	8.13241	6.61558	0.0101708	0.0392233
Tomm20	0.505857	7.94639	6.60971	0.0102043	0.0393288
Myh10	-0.577739	7.77455	6.60344	0.0102402	0.0394434
Purb	0.33659	8.87759	6.60232	0.0102467	0.0394444
Tcf12	0.432331	8.2796	6.60053	0.0102569	0.0394601
Hoxa7	0.475922	8.08512	6.59418	0.0102935	0.0395665
Pcsk7	0.583945	7.70225	7.0409	0.0102969	0.0395665
Armc10	0.490398	8.00081	6.59177	0.0103074	0.0395828
Twf2	0.541884	7.81724	6.58978	0.0103189	0.0396032
2009-09-01	-0.537023	7.94697	6.58504	0.0103463	0.0396811
Dbf4	-0.636042	8.06744	6.66866	0.0103516	0.0396811
Tbl1xr1	0.489833	8.00007	6.57787	0.0103879	0.0397965
Dguok	0.429362	8.29966	6.57602	0.0103987	0.0398139
Setd5	0.39464	8.43711	6.56689	0.0104521	0.0399943
Rnf2	0.54355	7.81032	6.73004	0.0105129	0.0402031
Rbbp6	0.357784	8.65784	6.55542	0.0105194	0.0402039
Rmi1	0.550098	7.71994	6.54851	0.0105603	0.0403359
Timeless	0.597924	7.77475	6.59046	0.0105918	0.0404322
Senp3	0.564892	7.73048	6.68119	0.0106147	0.0404955
Cdc14a	0.558576	7.74266	6.53274	0.010654	0.0406032
4833420G17Rik	0.451234	8.15816	6.53246	0.0106556	0.0406032
Mrps34	-0.525746	8.00339	6.52923	0.010675	0.0406526
Me2	-0.559059	7.88503	6.52155	0.0107211	0.0408038
Rbm6	0.431221	8.24255	6.5152	0.0107593	0.040925
Nup98	0.476986	8.02634	6.51309	0.010772	0.0409491
Zfp322a	0.516515	7.903	6.51177	0.01078	0.040955
Setd3	0.494407	7.95488	6.50438	0.0108247	0.0411006
Eid1	0.364024	8.65834	6.50163	0.0108415	0.0411396
Rmnd5b	0.586328	7.73536	7.01365	0.010855	0.0411665
Nfatc1	0.538852	7.79092	6.49712	0.0108689	0.0411949
Gon4l	0.51233	7.88761	6.49411	0.0108873	0.04124
Cwc25	0.538771	7.82901	6.48949	0.0109155	0.0413161
Sec63	0.443465	8.18882	6.48871	0.0109203	0.0413161
Ccnb2	-0.785032	7.95196	6.56019	0.0109853	0.0415127
Cenpv	-0.567608	7.87905	6.47802	0.010986	0.0415127
Stat5b	0.525726	7.85432	6.47709	0.0109917	0.0415127
E2f6	0.50362	7.9268	6.46664	0.0110563	0.0417321
Epc1	0.492458	7.9928	6.45148	0.0111508	0.042064
Runx1	0.354709	8.67888	6.44198	0.0112104	0.0422639
Ap2a2	0.520751	7.88704	6.44077	0.0112181	0.0422678
Coro2a	0.431399	8.50313	6.50798	0.0112263	0.042274
Dgkd	0.525156	7.85569	6.43716	0.0112408	0.0423035
Tcea1	0.459648	8.10179	6.43381	0.011262	0.0423583
Zfp871	0.477634	8.02153	6.432	0.0112734	0.0423764
Mbnl3	0.551107	7.75453	6.42977	0.0112875	0.0424045
Ccdc6	0.55867	7.76425	6.7813	0.0113965	0.0427889
Hmbox1	0.528194	7.83851	6.40579	0.0114405	0.0429241
Mydgf	-0.485814	8.14369	6.40495	0.011446	0.0429241
2006-09-01	0.454176	8.14856	6.40232	0.0114629	0.0429623
Bcl9	0.554278	7.76856	6.65145	0.0114926	0.0430485
Tmem42	0.556962	7.7353	6.39163	0.0115319	0.0431474
Ext2	0.507379	7.91645	6.39154	0.0115325	0.0431474
Mrps12	-0.474522	8.17151	6.38836	0.0115531	0.0431991
Rpl13	0.145637	12.3605	6.38494	0.0115753	0.043257
Mbd5	0.563169	7.80502	7.19035	0.0115906	0.0432886
Lmf2	0.578861	7.67581	6.77508	0.0116479	0.0434772
Comtd1	-0.627497	7.67538	7.00261	0.0116551	0.0434787
Clspn	0.623985	8.04651	6.45063	0.0116657	0.0434931
Zfp655	0.55408	7.76956	6.80598	0.0116895	0.0435563
Pfdn4	-0.565883	7.80323	6.36594	0.0116996	0.0435686
Cox4i1	-0.240286	10.2166	6.3604	0.0117361	0.0436789
Ccndbp1	0.52533	7.83472	6.3521	0.0117909	0.0438485
Zfp644	0.386666	8.4869	6.35098	0.0117983	0.0438485
Irf2bp1	0.528339	7.85693	6.5475	0.0118022	0.0438485
Pigp	0.449698	8.18879	6.34672	0.0118266	0.0438964
Polr2f	-0.403102	8.59658	6.36051	0.0118288	0.0438964
Tifa	0.552742	7.72475	6.3426	0.011854	0.0439645
Dlgap5	-0.711115	7.75817	6.41929	0.0118682	0.0439916
Snx4	0.471528	8.02068	6.33862	0.0118806	0.0440121
Bcor	0.486172	7.97372	6.33723	0.0118899	0.0440208
Tmem30a	0.419507	8.26471	6.32983	0.0119395	0.044179
D5Ertd579e	0.548756	7.7226	6.44254	0.0119928	0.0443506
Pla2g12a	-0.552215	7.87531	6.31694	0.0120264	0.0444489
Selenos	-0.518618	8.30332	6.38604	0.0120714	0.0445897
C1galt1	0.542741	7.77875	6.30404	0.0121139	0.0447208
Scmh1	0.533857	7.83093	6.2993	0.0121462	0.0448142
Edc3	0.543314	7.7809	6.71132	0.0121576	0.0448303
Fam168b	0.45569	8.08804	6.27956	0.0122819	0.0452626
Ccpg1	0.579099	7.66759	6.76336	0.0122954	0.0452863
Jpx	0.551708	7.70251	6.26334	0.0123945	0.045625
Cyth3	0.556693	7.72936	6.5362	0.012412	0.0456631
Hbb-bt	-0.819828	8.09208	6.32981	0.0124669	0.0458385
Cd27	0.518133	7.96619	6.28049	0.0124859	0.0458822
Ywhah	0.384038	8.48045	6.24864	0.0125413	0.0460591
Polr3f	0.531353	7.77785	6.23542	0.0125909	0.0462148
Slc35b4	0.545194	7.73296	6.33583	0.0126678	0.0464706
Map3k20	0.466394	8.05816	6.21743	0.0127192	0.0466321
Myb	0.362572	9.01489	6.28831	0.012733	0.0466561
Gabpa	0.495731	7.91169	6.21284	0.0127521	0.0466992
Use1	0.382354	8.47044	6.20897	0.0127799	0.0467744
Stk16	-0.530941	7.90332	6.20146	0.0128341	0.0469457
Dnajb6	0.485764	7.97642	6.18355	0.0129643	0.0473949
Rufy1	0.529971	7.75583	6.17598	0.0130197	0.0475456
Chchd6	-0.549194	7.9033	6.17589	0.0130204	0.0475456
Tigd2	0.472141	8.05251	6.17238	0.0130461	0.0476125
Gm26699	0.547496	7.73958	6.1624	0.0131198	0.0478487
Rps19	-0.151234	12.1367	6.16364	0.0131259	0.0478487
Mphosph8	0.437872	8.25421	6.17795	0.0131621	0.0479534
Stk38	0.458654	8.06187	6.15199	0.013197	0.0480532
Ahdc1	0.567262	7.72163	6.52589	0.0132491	0.0482155
2810403A07Rik	0.527683	7.80819	6.3701	0.0132681	0.0482387
Mink1	0.498502	7.93387	6.42421	0.0132705	0.0482387
Lin37	0.579817	7.67828	6.6808	0.0133135	0.0483673
Ubr4	0.444992	8.12262	6.13346	0.0133356	0.0484202
Mynn	0.573386	7.67157	6.87199	0.0133515	0.0484505
R3hcc1	0.560483	7.71953	6.42829	0.013432	0.0487149
Wdr45	0.587571	7.68021	6.86846	0.0134725	0.0488217
Swi5	-0.337283	8.86484	6.1148	0.0134767	0.0488217
N6amt1	-0.54058	7.88355	6.1059	0.0135567	0.0490834
Psen2	-0.570363	7.76123	6.09457	0.0136315	0.049298
Nptn	0.541037	7.6965	6.17087	0.0136375	0.049298
Mfap1a	0.520798	7.81815	6.09309	0.0136429	0.049298
Ugcg	0.536806	7.78525	6.32313	0.0136599	0.049298
Lmna	-0.655251	7.76239	6.16062	0.0136646	0.049298
Sel1l	0.48501	7.96259	6.09023	0.0136649	0.049298
Pfkp	-0.505033	7.96463	6.08958	0.0136699	0.049298
Lzts2	0.521877	7.82086	6.08519	0.0137038	0.0493925
Lsm5	-0.461033	8.17648	6.08251	0.0137246	0.0494396
Rps17	-0.164542	11.6922	6.08071	0.0137385	0.0494619
Btf3l4	0.576845	7.68051	6.8275	0.0139441	0.0501735
Zfp609	0.538765	7.72323	6.06495	0.0139551	0.0501849
Celf1	0.423708	8.2007	6.04969	0.0139813	0.050251
Pten	0.361595	8.56128	6.04425	0.0140324	0.0504064
Zyx	0.387395	8.41239	6.04257	0.0140447	0.0504222
Pfdn6	-0.436267	8.29621	6.03379	0.0141074	0.0505979
Adnp	0.555743	7.75851	6.50274	0.0141174	0.0505979
Pank3	0.575156	7.74804	7.23015	0.0141174	0.0505979
Birc5	-0.740012	8.18118	6.09934	0.0141567	0.0507102
Smc3	0.318366	8.92388	6.02511	0.0141768	0.0507541
Sqor	0.565004	7.68588	6.43422	0.0142112	0.0508487
Thap12	0.457337	8.0633	6.01408	0.0142655	0.0509977
Dnajb1	0.528419	7.78626	6.01367	0.0142688	0.0509977
Phb2	-0.375491	8.60837	5.99397	0.0144286	0.0515399
Npepps	0.465025	8.01467	5.99133	0.0144501	0.0515879
Ago3	0.51506	7.7804	5.98943	0.0144656	0.0516144
Ppp4r3a	0.415681	8.22529	5.98543	0.0144984	0.0516966
Iars2	0.48062	7.96133	5.98453	0.0145058	0.0516966
Ankrd10	0.440002	8.1378	5.98366	0.0145129	0.0516966
Exoc5	0.474289	7.97284	5.9629	0.0146843	0.052278
Gna15	0.419169	8.21172	5.9544	0.0147551	0.0525009
Nek1	0.526277	7.78174	5.95229	0.0147728	0.0525345
Zfp292	0.38388	8.42005	5.94941	0.0147968	0.0525909
Cebpz	0.344315	8.69407	5.94507	0.0148423	0.0527231
M6pr	0.426167	8.17016	5.93825	0.0148905	0.0528651
Kif5b	0.335247	8.71878	5.92775	0.0149793	0.0531509
Mepce	0.508669	7.83518	5.92198	0.0150283	0.0532952
Hras	-0.51711	7.92093	5.92061	0.01504	0.0533068
Mvb12a	-0.521064	7.92955	5.91375	0.0150985	0.0534848
Ddx56	-0.568337	7.71225	5.90926	0.0151384	0.0535964
Hexim1	0.568427	7.6895	6.61557	0.0151669	0.0536674
Slc25a5	-0.315896	9.07663	5.90273	0.0151934	0.0537317
Usf3	0.521459	7.74722	5.8945	0.0152639	0.0539511
Wdr60	0.532555	7.74826	5.97059	0.0153785	0.0543259
Emb	0.416938	8.30537	5.89586	0.0154598	0.0545831
Mllt10	0.401711	8.32743	5.86812	0.0154961	0.0546809
Lamp1	0.345537	8.61934	5.8659	0.0155132	0.0546944
Abcc5	0.52003	7.78507	5.86548	0.015517	0.0546944
Polr2a	0.408237	8.26088	5.86374	0.0155323	0.0547156
Dusp11	0.389583	8.35185	5.86285	0.0155401	0.0547156
Neil3	0.643544	7.7588	5.92944	0.0155532	0.0547316
Tpp1	0.465309	7.98693	5.85534	0.0156064	0.054861
Nkx2-3	0.467973	8.04151	5.86711	0.0156129	0.054861
Bola3	-0.410624	8.39073	5.85407	0.0156176	0.054861
Zfp809	0.549943	7.71876	6.41758	0.0156243	0.054861
Wee1	0.495378	7.88053	5.85159	0.0156396	0.0548845
Wdhd1	0.532914	7.6752	5.84912	0.0156632	0.0549374
Polr2m	0.361064	8.52608	5.8439	0.0157079	0.0550636
Sfswap	0.472019	7.96954	5.84015	0.0157414	0.0551508
Nfya	0.456953	8.01602	5.83332	0.0158024	0.0553343
Skp1a	0.366636	8.84758	5.89066	0.0158277	0.0553634
Mkl2	0.576837	7.69782	6.85033	0.015828	0.0553634
Mgat5	0.529139	7.75879	5.84997	0.0158865	0.0555377
Rps15	-0.148287	12.1071	5.81268	0.0159885	0.0558635
Nop53	0.322854	8.82882	5.80892	0.0160225	0.0559021
Atp1a1	0.379085	8.41033	5.80871	0.0160244	0.0559021
Ndel1	0.489129	7.88524	5.80857	0.0160257	0.0559021
Lpp	0.456927	8.00307	5.80308	0.0160757	0.0560459
Glrx	0.544734	7.72934	6.04057	0.0160859	0.0560508
Gpatch2	0.523571	7.79581	5.80052	0.0160991	0.0560662
Mrps23	-0.50498	7.9454	5.79646	0.0161362	0.056165
Lims1	0.363005	8.51565	5.79434	0.0161556	0.0562018
Fam193a	0.440694	8.08389	5.78546	0.0162372	0.0564549
Sap18	0.465731	8.02225	5.78434	0.0162475	0.0564601
Dapp1	0.359282	8.56599	5.78869	0.0162735	0.0564852
Ndufa8	-0.375865	8.50779	5.7809	0.0162793	0.0564852
Tmcc1	0.488966	7.874	5.78006	0.016287	0.0564852
Prrc2b	0.394062	8.30137	5.77973	0.0162901	0.0564852
Api5	0.404121	8.25201	5.77537	0.0163305	0.0565945
S100a11	0.383386	8.83542	5.83667	0.0163722	0.0566445
Ndufb6	-0.432811	8.25372	5.77156	0.0163769	0.0566445
Elmsan1	0.51699	7.76536	5.84841	0.0163943	0.0566445
Brwd1	0.536771	7.76085	6.26983	0.0163943	0.0566445
Arhgef7	0.519938	7.75976	5.82955	0.0163967	0.0566445
Mdfic	0.526565	7.76232	5.98118	0.016398	0.0566445
Trp53	-0.354295	8.68013	5.75841	0.0164884	0.056926
Akna	0.553953	7.68475	6.17812	0.0165289	0.0570321
Fam208a	0.449494	8.05036	5.75323	0.016537	0.0570321
Gnl3l	0.443794	8.08649	5.7477	0.016589	0.0571806
Map1lc3b	0.345803	8.57366	5.74402	0.0166237	0.0572695
Lsm6	-0.42424	8.35422	5.75489	0.0166675	0.0573808
Tmco3	0.579049	7.66375	6.76147	0.0166831	0.0573808
Khdrbs3	0.507988	7.82189	5.73669	0.016693	0.0573808
Rnf216	0.441601	8.07435	5.73609	0.0166988	0.0573808
Zdhhc12	-0.591291	7.64134	6.42983	0.0167049	0.0573808
Acadsb	0.513905	7.86909	6.4437	0.0167099	0.0573808
Clcn4	0.523358	7.77167	5.99082	0.0167417	0.057459
Prr12	0.513256	7.77364	5.72948	0.0167615	0.0574964
Runx3	-0.59344	8.13554	5.79233	0.016784	0.0575315
Ctla2a	0.346445	10.1922	5.79122	0.0167944	0.0575315
Armcx1	0.530946	7.81059	6.47901	0.0167988	0.0575315
Ddhd2	0.462361	7.98439	5.71531	0.016897	0.0578369
Ndufs6	-0.410476	8.37583	5.70882	0.0169594	0.058006
Tmem160	-0.385695	8.4794	5.70808	0.0169666	0.058006
Mgst1	0.548179	7.71625	6.11019	0.01698	0.058006
Dld	0.467466	7.97159	5.70641	0.0169827	0.058006
Pafah1b3	0.530789	7.74935	5.7429	0.0170083	0.0580627
Rnaseh2c	-0.497464	8.34866	5.76644	0.0170242	0.0580859
Dkc1	-0.421419	8.4761	5.73775	0.0170372	0.058099
Nampt	-0.510664	7.8909	5.69977	0.0170468	0.058101
Lemd2	0.515463	7.77445	5.6971	0.0170728	0.0581584
Cdc42bpa	0.452696	8.01557	5.68969	0.0171448	0.0583435
Ier3	0.538804	7.86559	5.72644	0.0171454	0.0583435
Tdrd3	0.532927	7.77782	6.10492	0.0171794	0.0584282
Tbl1x	0.385524	8.33573	5.67687	0.0172703	0.0586838
Rufy2	0.493893	7.84773	5.67679	0.0172729	0.0586838
Capza1	0.495337	7.8116	5.67384	0.0173001	0.0587448
4931406C07Rik	0.456135	8.02238	5.66491	0.0173881	0.0589846
Pou2f1	0.493598	7.84511	5.66481	0.0173891	0.0589846
Rps6ka3	0.395572	8.27946	5.66266	0.0174104	0.0590255
Rpgrip1	0.451942	8.03212	5.65927	0.0174439	0.0591078
Psma2	-0.343019	8.71038	5.65544	0.017482	0.0591843
Aatf	-0.468214	8.04453	5.65513	0.017485	0.0591843
Eif5b	-0.30548	9.07217	5.65286	0.0175077	0.0592297
Mipol1	0.557172	7.71751	6.38112	0.0175573	0.0593586
Baz2a	0.467079	7.94769	5.64718	0.0175643	0.0593586
Zfp800	0.389683	8.30902	5.64221	0.0176141	0.0594543
Pop5	-0.46428	8.09952	5.64217	0.0176145	0.0594543
Mpc2	-0.384662	8.47005	5.64	0.0176362	0.0594543
Rbm34	-0.510152	7.92836	5.64232	0.017643	0.0594543
Nifk	-0.439103	8.20046	5.63874	0.0176489	0.0594543
Prdx3	-0.489719	7.96868	5.63693	0.017667	0.0594543
Grk2	0.365592	8.43395	5.63636	0.0176727	0.0594543
Actr1a	0.508276	7.78087	5.63627	0.0176737	0.0594543
Mrps16	-0.370878	8.52463	5.636	0.0176764	0.0594543
Rcor3	0.476451	7.92948	5.63366	0.0176999	0.0595023
Cep192	0.470792	7.92354	5.63212	0.0177155	0.0595234
Exosc7	-0.437822	8.19805	5.622	0.0178178	0.0598355
Wdr82	0.46434	7.97082	5.62	0.017838	0.0598452
Tmem87a	0.476853	7.90616	5.61967	0.0178414	0.0598452
Socs5	0.474866	7.92903	5.61895	0.0178487	0.0598452
Ankrd17	0.346824	8.56397	5.60997	0.0179402	0.0600983
Gtf2h1	0.4755	7.92785	5.60969	0.017943	0.0600983
Gnb1	0.346934	8.54462	5.60419	0.0179993	0.0602553
Zfp445	0.412994	8.16537	5.60235	0.0180182	0.0602868
Spin1	0.507793	7.75291	5.62151	0.0180363	0.0603159
Ccdc97	0.560652	7.6765	6.22679	0.0180799	0.0604001
Cuedc1	0.520275	7.72212	5.64308	0.0180804	0.0604001
Nmi	0.484597	7.89307	5.58913	0.0181544	0.0606157
Pik3cg	0.465826	7.95167	5.58516	0.0181954	0.0607211
Zfp36l1	0.519903	7.72661	5.66679	0.0182234	0.0607826
Lgals8	0.4691	7.9497	5.57945	0.0182547	0.0608554
Cggbp1	0.298563	8.95683	5.57815	0.0182682	0.0608687
Tmem168	0.500671	7.79717	5.5717	0.0183355	0.0610334
Thoc2	0.347248	8.55493	5.57158	0.0183368	0.0610334
Zfyve16	0.500607	7.8017	5.71695	0.0184112	0.0612493
Atp8a1	0.479436	7.89406	5.55709	0.0184888	0.0614754
Kidins220	0.403385	8.19539	5.55233	0.018539	0.0616102
Aff1	0.50034	7.80252	5.54662	0.0185994	0.061779
Actr6	0.540596	7.68119	5.88595	0.0186315	0.0618536
Man2a1	0.524925	7.73198	5.67801	0.0187151	0.0620666
Sema4d	0.525475	7.72944	5.74186	0.0187151	0.0620666
Arhgap31	0.503229	7.7774	5.53309	0.0187434	0.062097
Pop1	0.529173	7.70575	5.61655	0.0187485	0.062097
Irf1	0.512921	7.7851	5.53356	0.0187542	0.062097
Atad2b	0.44352	8.04494	5.52885	0.0187887	0.062097
Mrpl55	-0.541346	7.79606	5.52866	0.0187908	0.062097
Klhl7	0.543199	7.70465	6.10236	0.0187922	0.062097
Cstf2	0.476994	7.89919	5.52852	0.0187923	0.062097
Hbp1	0.464338	7.95517	5.51808	0.0189045	0.0624358
Malt1	0.555491	7.73425	6.43071	0.0189323	0.0624953
Ccnd3	0.3778	8.36805	5.51445	0.0189437	0.0625004
Emc8	-0.504314	7.90753	5.51161	0.0189744	0.0625696
Ubfd1	0.454394	7.95656	5.50661	0.0190285	0.062693
Gpatch1	0.513619	7.71489	5.50634	0.0190315	0.062693
1810030O07Rik	0.476967	7.89215	5.50426	0.0190541	0.0627351
Pcbd2	-0.443534	8.14943	5.48942	0.0192161	0.0632131
Dnajb9	0.52173	7.71511	5.53746	0.019219	0.0632131
Terf2	0.49133	7.82506	5.47474	0.0193777	0.0637023
Ivns1abp	0.394139	8.26191	5.47373	0.0193889	0.0637065
Rbl1	0.479054	7.8468	5.47241	0.0194035	0.0637217
Ube2e1	0.353823	8.50018	5.47117	0.0194173	0.0637342
Cdc73	0.421696	8.12114	5.46384	0.0194987	0.0639686
Abhd18	0.539566	7.68657	5.9206	0.0195853	0.0642196
Tgif1	0.54256	7.68881	5.96515	0.0196255	0.0643186
Dhx30	0.48411	7.8591	5.448	0.0196759	0.0644506
Zdhhc17	0.522148	7.74737	5.79722	0.0196903	0.0644647
Rpl10a	-0.174847	11.029	5.44408	0.0197199	0.0645287
Zmat5	-0.517963	7.83944	5.44211	0.0197421	0.0645684
Ndufb5	-0.321754	8.85817	5.43911	0.019776	0.0646462
Dctpp1	-0.487069	8.38543	5.49431	0.0198183	0.0647114
Ppm1a	0.424034	8.10113	5.4347	0.0198259	0.0647114
Pip5k1c	0.495861	7.81761	5.43466	0.0198263	0.0647114
Ppan	-0.514038	7.88322	5.42554	0.0199299	0.0650162
Cited2	-0.457396	8.45247	5.47943	0.0199857	0.0651651
Lamtor2	-0.351512	8.59577	5.41247	0.0200793	0.0654368
Rnf217	0.553027	7.68818	6.25791	0.0201929	0.0657736
Chmp5	0.427052	8.10109	5.40129	0.020208	0.0657891
Dnajc2	-0.3238	8.80168	5.37836	0.0204746	0.0666168
Stam2	0.487702	7.80735	5.37764	0.0204831	0.0666168
Stx16	0.433919	8.06974	5.37536	0.0205098	0.0666699
Nsd2	0.347186	8.76898	5.41685	0.0205867	0.0668741
Tmem238	-0.501134	7.97057	5.37871	0.0205936	0.0668741
Ipo8	0.47259	7.87499	5.36505	0.0206311	0.0669621
Gpr171	0.461037	8.27071	5.42094	0.0206467	0.0669786
Sptssa	0.331255	8.63685	5.35951	0.0206966	0.0671065
Trmt112	0.446488	8.01019	5.35827	0.0207113	0.06712
2610001J05Rik	0.449143	7.9854	5.35527	0.0207468	0.0672012
Arpc5l	-0.363646	8.52527	5.3495	0.0208221	0.0674109
Zfp740	0.451819	7.95923	5.34309	0.0208919	0.0676027
Ube2j2	-0.490745	7.90532	5.34122	0.0209143	0.0676408
Zbtb11	0.491732	7.84507	5.33456	0.0209941	0.0678648
Miga1	0.478129	7.85967	5.33341	0.0210079	0.067875
Relb	0.53257	7.70683	5.6099	0.0210219	0.0678857
Kin	0.476549	7.87805	5.32726	0.0210821	0.0680458
Mdh2	-0.355993	8.57808	5.3233	0.0211299	0.0681628
Actg1	0.395915	8.23649	5.32785	0.0211435	0.0681628
Dck	0.505098	7.71716	5.32922	0.0211503	0.0681628
Homer3	0.498674	7.75133	5.31642	0.0212134	0.0683316
Srrm1	0.27919	9.09765	5.31506	0.0212298	0.0683425
Msn	0.277749	9.11272	5.31438	0.0212381	0.0683425
Usp38	0.507938	7.71867	5.30718	0.0213259	0.0685904
Ftl1	0.271935	11.3494	5.34582	0.0215425	0.0692523
Poli	0.558127	7.70319	6.33063	0.0216131	0.0694442
Rpl37a	0.16726	12.0535	5.33418	0.0216808	0.0696267
Nbea	0.481641	7.83655	5.27368	0.0217391	0.0697783
Erlin1	0.501553	7.71349	5.27282	0.0217498	0.0697783
Actr2	0.310548	8.75723	5.26495	0.0218481	0.0700342
Ubald1	0.497976	7.72744	5.26468	0.0218515	0.0700342
Adprh	0.484091	7.83234	5.26165	0.0218895	0.0701211
Casc3	0.443349	7.99547	5.25917	0.0219206	0.0701853
Arhgap17	0.4229	8.05593	5.2575	0.0219416	0.0702176
Cul5	0.433594	8.04723	5.25571	0.0219642	0.0702546
[truncated: 4,395 more rows]

## Sheet: T5 - healthy donor colony count
	DONOR	WEEK	Condition	Colony count
	1	2	DMSO	115
	1	2	5nM	243.5
	1	2	10nM	206.5
	1	2	50nM	119
	1	2	500nM	27
	2	2	DMSO	64
	2	2	5nM	84.5
	2	2	10nM	91
	2	2	50nM	80
	2	2	500nM	30.5
	3	2	DMSO	241
	3	2	5nM	227
	3	2	10nM	245
	3	2	50nM	159.5
	3	2	500nM	25
	4	2	DMSO	203.5
	4	2	5nM	183
	4	2	10nM	187
	4	2	50nM	106.5
	4	2	500nM	23
	5	2	DMSO	98
	5	2	5nM
	5	2	10nM
	5	2	50nM	120.5
	5	2	500nM	25
	1	4	DMSO	0.5
	1	4	5nM	1
	1	4	10nM	9
	1	4	50nM	3.5
	1	4	500nM	1
	2	4	DMSO	0.5
	2	4	5nM	1.5
	2	4	10nM	3
	2	4	50nM	1
	2	4	500nM	2
	3	4	DMSO	2
	3	4	5nM	5.5
	3	4	10nM	23
	3	4	50nM	5.5
	3	4	500nM	4
	4	4	DMSO	2
	4	4	5nM	5.5
	4	4	10nM	12.5
	4	4	50nM	28.5
	4	4	500nM	6.5
	5	4	DMSO	2
	5	4	5nM
	5	4	10nM
	5	4	50nM	48
	5	4	500nM	12

## Sheet: T6 - MF donor colony count
	DONOR	WEEK	Condition	Colony count
	1	2	DMSO	175
	1	2	5nM	138
	1	2	10nM	180.5
	1	2	50nM	121
	1	2	500nM	29.5
	2	2	DMSO	455
	2	2	5nM	552
	2	2	10nM	472
	2	2	50nM	287
	2	2	500nM	70
	3	2	DMSO	97
	3	2	5nM	127.5
	3	2	10nM	120
	3	2	50nM	101
	3	2	500nM	21
	4	2	DMSO	106
	4	2	5nM	131
	4	2	10nM	85
	4	2	50nM	62
	4	2	500nM	10.4
	1	4	DMSO	11
	1	4	5nM	24.5
	1	4	10nM	126
	1	4	50nM	132
	1	4	500nM	7
	2	4	DMSO	1.5
	2	4	5nM	7
	2	4	10nM	28.5
	2	4	50nM	70.5
	2	4	500nM	3
	3	4	DMSO	73
	3	4	5nM	389
	3	4	10nM	600
	3	4	50nM	575
	3	4	500nM	45
	4	4	DMSO	40
	4	4	5nM	83.7
	4	4	10nM	103
	4	4	50nM	28
	4	4	500nM	15.6
